# Supplementary material for: Phosphorylation Site Dynamics of Early T-cell Receptor Signaling
Source: PLoS One. 2014 Aug 22;9(8):e104240. doi: 10.1371/journal.pone.0104240 (PMC4141737; doi:10.1371/journal.pone.0104240)
Supplement: File S1 — This Zip file combines Tables S1 and S2 (Excel spreadsheets) and Files A and B (plain-text files). Table S1 in File S1. Proteomic data. This Excel spreadsheet provides a listing time courses and residue numbers of phosphopeptides detected in each of three LC-MS/MS experiments. Table S2 in File S1. Parameter estimates. This Excel spreadsheet provides a listing parameter estimates used in the model for TCR signaling. File A in File S1. Executable model specification. This plain-text file provides an executable model specification, which can be processed by BioNetGen. The filename extension should be changed to “.bngl” for processing by BioNetGen. File B in File S1. Simulation protocol. This plain-text file provides a definition of a simulation protocol, which can be processed by NFsim. The filename extension should be changed to “.rnf” for processing by NFsim. (ZIP) [file pone.0104240.s001.zip]

Archive with 13 entries (10 files):
- FileS1/
- FileS1/.DS_Store
- __MACOSX/
- __MACOSX/FileS1/
- __MACOSX/FileS1/._.DS_Store
- FileS1/FileA.bngl.txt
- __MACOSX/FileS1/._FileA.bngl.txt
- FileS1/FileB.rnf.txt
- __MACOSX/FileS1/._FileB.rnf.txt
- FileS1/TableS1.xlsx
- __MACOSX/FileS1/._TableS1.xlsx
- FileS1/TableS2.xlsx
- __MACOSX/FileS1/._TableS2.xlsx
