# Supplementary material for: Phosphorylation Site Dynamics of Early T-cell Receptor Signaling
Source: PLoS One. 2014 Aug 22;9(8):e104240. doi: 10.1371/journal.pone.0104240 (PMC4141737; doi:10.1371/journal.pone.0104240)
Supplement: File S1 — This Zip file combines Tables S1 and S2 (Excel spreadsheets) and Files A and B (plain-text files). Table S1 in File S1. Proteomic data. This Excel spreadsheet provides a listing time courses and residue numbers of phosphopeptides detected in each of three LC-MS/MS experiments. Table S2 in File S1. Parameter estimates. This Excel spreadsheet provides a listing parameter estimates used in the model for TCR signaling. File A in File S1. Executable model specification. This plain-text file provides an executable model specification, which can be processed by BioNetGen. The filename extension should be changed to “.bngl” for processing by BioNetGen. File B in File S1. Simulation protocol. This plain-text file provides a definition of a simulation protocol, which can be processed by NFsim. The filename extension should be changed to “.rnf” for processing by NFsim. (ZIP) [file pone.0104240.s001.zip › FileS1/FileA.bngl.txt]

# Supplementary File A in File S1
# "Phosphorylation site dynamics of early T-cell receptor signaling"
# L.A. Chylek, V. Akimov, J. Dengjel, K.T.G. Rigbolt, B. Hu, W.S. Hlavacek, B. Blagoev 
# This file is an encoding of the TCR signaling model in BNGL. For a description of BNGL, see: 
# Faeder JR, Blinov ML, Hlavacek WS, Rule-based modeling of biochemical systems with BioNetGen. Methods Mol. Biol. 500, 113-167 (2009).
# This file can be processed by BNGL-compatible tools, such as BioNetGen (http://bionetgen.org/) and NFsim (http://emonet.biology.yale.edu/nfsim/).

# This file is meant to be used in conjunction with Supplementary File B in File S1, which is a simulation protocol for NFsim in the form of an RNF (Run NFsim) script.

# This file should be named FileA.bngl (to ensure proper processing by BioNetGen and subsequent processing of the output by NFsim)

begin parameters

NA		6.022e23		# Avogadro's number; molecules/mole
celldensity     9.7e10			# Cell density; cells/L
Fx     		0.02	 	  	# Scaling factor representing the fraction of a cell to consider in simulations 
       					# Use of a subvolume speeds simulation, see Faeder et al. (2009)
ECFvol          1/(celldensity)		# Extracellular volume; L/cell
simECFvol       ECFvol*Fx		# Simulated fraction of extracellular volume
Cellvol         1.0e-12			# Cell volume; L 
simCellvol	Cellvol*Fx		# Simulated fraction of cell volume 

# Units and descriptions of parameters below are given in Supplementary Table S2 (Excel spreadsheet of parameter values) 

kfLckCd28	 2.5e7/(NA*simCellvol)  
krLckCd28 	 36

kfItkCd28 	 kfLckCd28 
krItkCd28 	 0.002 

act		 2
kpLckLck1 	 10
kpLckLck2 	 act*kpLckLck1

kpLckItk1 	 3 
kpLckItk2 	 act*kpLckItk1

kpLckTcrz1 	 2
kpLckTcrz2 	 2
kpLckCd3e1 	 2
kpLckCd3e2 	 2
kpLckCd3g 	 6
kpLckCd3d 	 6

kfZapTcr 	 4.5e7/(NA*simCellvol)
krZapTcr 	 0.25

kfZapCd3e 	 kfZapTcr
krZapCd3e 	 10*krZapTcr

kpLckZap 	 6

kfPtpTcr  	 kfZapTcr 
krPtpTcr  	 krZapTcr

kdpLck192 	 7
kdpLck394 	 60

kpLckPtp1 	100
kpLckPtp2 	act*kpLckPtp1

kfLckPtp 	 3.5e5/(NA*simCellvol)  
krLckPtp 	 0.004 

kfLckPtp2	 3.5e4/(NA*simCellvol)
krLckPtp2	 0.04

kfPagCsk 	 2.4e7/(NA*simCellvol)
krPagCsk 	 10

kfPagLck 	 1.2e7/(NA*simCellvol) 
krPagLck 	 100

kpLckPag 	 1000

kpCskLck 	 kpLckPag 

kfPagPtp 	 8e6/(NA*simCellvol)
cyt 	 	 0.1 
kfPagPtp_cyt	 cyt*kfPagPtp
krPagPtp 	 100 
kdpPag		 66

kfDok1Ptp 	 10.4e6/(NA*simCellvol)
krDok1Ptp 	 krPagPtp 

kdpDok1 	 kdpLck394 

kfDok2Ptp 	 kfPagPtp 
krDok2Ptp 	 krPagPtp 

kdpDok2 	 kdpLck394

kfTcrFyn 	 3e5/(NA*simCellvol) 
krTcrFyn 	 1 

kfWasNck 	 2.4e5/(NA*simCellvol) 
krWasNck 	 7.4e-2 

kfTcrNck 	 1.8e3/(NA*simCellvol) 
krTcrNck 	 krWasNck

kpWas 		 35


kfZapLat132 	 7.2e6/(NA*simCellvol)
kfZapLat191	 2.16e7/(NA*simCellvol)
krZapLat 	 30 
kpZapLat2	 200

kfPlcgLat 	 1.61e7/(NA*simCellvol)
krPlcgLat 	 1

kfLatGrap 	 6.6e6/(NA*simCellvol) 
krLatGrap 	 krPlcgLat

kfNckLcp 	 1.19e6/(NA*simCellvol) 
krNckLcp 	 1

kfGrapLcp 	 9.5e6/(NA*simCellvol)
krGrapLcp 	 0.06 

kpZapLcp2 	 kpZapLat2

kfWasFyn 	 kfZapLat191
krWasFyn 	 krZapLat

kfPlcgLcp	 10*kfGrapLcp
krPlcgLcp	 10*krGrapLcp

kfLcpItk	 kfNckLcp
krLcpItk	 0.1

kfZapLcp	 1.44e8/(NA*simCellvol)
krZapLcp	 3

kpPlcg		kpLckPag

kp1 	       	 5e-3      
kp2 	       	 1e-2
kp3	       	 5e-2
kp4	       	 2e-3

kdp1	       	 10    
kdp2	       	 1	
kdp3	       	 1e-2
kdp4	       	 2
kdp5 		 3e-2 
	       
kfl		 0	# set in RNF file: 7.45e5[/M/s]/(NA*simECFvol) = 6e-6
krl	       	 2e-3
kfl_m	       	 0	# set in RNF file: 7.45e7[/M/s]/(NA*simECFvol) = 6e-4

Ligtot 		 8.0707e+04*Fx

# Protein copy numbers are given on a per cell basis 
Proteintot 	 200000*Fx
TCRtot 		 100000*Fx
CD28tot 	 10000*Fx

end parameters
begin molecule types

# Descriptions of molecule types can be found in the Supplementary Text (model guide, File S3) 

Lig1(aCD28,aCD28)
Lig2(aCD28,aCD3)
Lig3(aCD3,aCD3)
TCR(epitope,Y149_D~0~P,Y171_G~0~P,Y111~0~P,Y123~0~P,fynbind,PRS_E,Y188_E~0~P,Y199_E~0~P)
CD28(epitope,PRS1,PRS2)
LCK(SH2,SH3,Y192~0~P,Y424~0~P,Y505~0~P)
ITK(SH3,SH2,PTK,Y512~0~P)
ZAP70(SH2,PTK,Y493~0~P)
PTPN6(SH2,PTP,Y566~0~P)
PAG1(Y163~0~P,Y317~0~P)
CSK(SH2)
DOK1(Y449~0~P)
DOK2(Y299~0~P)
FYN(unique,PTK)
NCK(SH3_1,SH3_3,SH2)
WAS(PRS,Y291~0~P)
LAT(Y132~0~P,Y191~0~P)
PLCG1(SH2,SH3,Y783~0~P)
GRAP2(SH2,SH3) 
LCP2(RxxK,Y113_Y128~0~P,PRS,Y145~0~P)

end molecule types

begin seed species

# Seed species are used to initialize a simulation. Following each molecule is parameter that specifies copy number 

Lig1(aCD28,aCD28) Ligtot
Lig2(aCD28,aCD3) Ligtot
Lig3(aCD3,aCD3) Ligtot
CD28(epitope,PRS1,PRS2) CD28tot
TCR(epitope,Y149_D~0,Y171_G~0,Y111~0,Y123~0,fynbind,PRS_E,Y188_E~0,Y199_E~0) TCRtot
LCK(SH2,SH3,Y192~0,Y424~0,Y505~0) Proteintot
ITK(SH3,SH2,PTK,Y512~0) Proteintot
ZAP70(SH2,PTK,Y493~0) Proteintot
PAG1(Y163~0,Y317~0) Proteintot
CSK(SH2) Proteintot
DOK1(Y449~0) Proteintot
DOK2(Y299~0) Proteintot
FYN(unique,PTK) Proteintot
NCK(SH3_1,SH3_3,SH2) Proteintot
WAS(PRS,Y291~0) Proteintot
LAT(Y132~0,Y191~0) Proteintot
PLCG1(SH2,SH3,Y783~0) Proteintot
GRAP2(SH2,SH3) Proteintot

# To simulate PTPN6 knockdown, the copy number of PTPN6 was set to 0. 
PTPN6(SH2,PTP,Y566~0) Proteintot

# To simulate LCP2 knockdown, the copy number of LCP2 was set to 0. 
LCP2(RxxK,Y113_Y128~0,PRS,Y145~0) Proteintot

end seed species

begin reaction rules

# Rules are numbered to correspond to entries in Supplementary Text (model guide), where rules are annotated

# Rule 1a
Lig1(aCD28,aCD28) + CD28(epitope) <-> Lig1(aCD28!1,aCD28).CD28(epitope!1) kfl,krl

# Rule 1b
Lig1(aCD28!1,aCD28).CD28(epitope!1) + CD28(epitope) <-> Lig1(aCD28!1,aCD28!2).CD28(epitope!1).CD28(epitope!2) kfl_m,krl

# Rule 2a
Lig3(aCD3,aCD3) + TCR(epitope) <-> Lig3(aCD3!1,aCD3).TCR(epitope!1) kfl,krl

# Rule 2b
Lig3(aCD3!1,aCD3).TCR(epitope!1) + TCR(epitope) <-> Lig3(aCD3!1,aCD3!2).TCR(epitope!1).TCR(epitope!2) kfl_m,krl

# Rule 3a
Lig2(aCD28,aCD3) + CD28(epitope) <-> Lig2(aCD28!1,aCD3).CD28(epitope!1) kfl,krl

# Rule 3b
Lig2(aCD28!1,aCD3).CD28(epitope!1) + TCR(epitope) <-> Lig2(aCD28!1,aCD3!2).CD28(epitope!1).TCR(epitope!2) kfl_m,krl

# Rule 3c
Lig2(aCD28,aCD3) + TCR(epitope) <-> Lig2(aCD28,aCD3!1).TCR(epitope!1) kfl,krl

# Rule 3d
Lig2(aCD28,aCD3!1).TCR(epitope!1) + CD28(epitope) <-> Lig2(aCD28!2,aCD3!1).TCR(epitope!1).CD28(epitope!2) kfl_m,krl

# Rule 4
LCK(SH3) + CD28(PRS1) <-> LCK(SH3!1).CD28(PRS1!1) kfLckCd28,krLckCd28

# Rule 5 
CD28(PRS2) + ITK(SH3) <-> CD28(PRS2!1).ITK(SH3!1) kfItkCd28, krItkCd28

# Rule 6 
TCR(fynbind) + FYN(unique) <-> TCR(fynbind!1).FYN(unique!1) kfTcrFyn,krTcrFyn

# Rule 7a
NCK(SH3_1) + TCR(Y188_E~0,PRS_E) <-> NCK(SH3_1!1).TCR(Y188_E~0,PRS_E!1) kfWasNck,krWasNck

# Rule 7b 
NCK(SH3_1!1).TCR(Y188_E~P,PRS_E!1) -> NCK(SH3_1) + TCR(Y188_E~P,PRS_E) 1e5*krWasNck

# Rule 8
TCR(Y111~P) + ZAP70(SH2) <-> TCR(Y111~P!1).ZAP70(SH2!1) kfZapTcr,krZapTcr

# Rule 9 
TCR(Y123~P) + ZAP70(SH2) <-> TCR(Y123~P!1).ZAP70(SH2!1) kfZapTcr,krZapTcr

# Rule 10 
TCR(Y199_E~P) + ZAP70(SH2) <-> TCR(Y199_E~P!1).ZAP70(SH2!1) kfZapCd3e,krZapCd3e

# Rule 11
TCR(Y188_E~P) + ZAP70(SH2) <-> TCR(Y188_E~P!1).ZAP70(SH2!1) kfZapCd3e,krZapCd3e

# Rule 12
PTPN6(SH2) + TCR(Y149_D~P) <-> PTPN6(SH2!1).TCR(Y149_D~P!1) kfPtpTcr,krPtpTcr

# Rule 13
PTPN6(SH2) + TCR(Y171_G~P) <-> PTPN6(SH2!1).TCR(Y171_G~P!1) kfPtpTcr,krPtpTcr

# Rule 14 
LCK(SH3!1,Y505~0).CD28(PRS1!1,epitope!2).Lig2(aCD28!2,aCD3!3).TCR(epitope!3,Y188_E~0) ->\
LCK(SH3!1,Y505~0).CD28(PRS1!1,epitope!2).Lig2(aCD28!2,aCD3!3).TCR(epitope!3,Y188_E~P) kpLckCd3e1

# Rule 15  
LCK(SH3!1,Y505~0).CD28(PRS1!1,epitope!2).Lig2(aCD28!2,aCD3!3).TCR(epitope!3,Y199_E~0) ->\
LCK(SH3!1,Y505~0).CD28(PRS1!1,epitope!2).Lig2(aCD28!2,aCD3!3).TCR(epitope!3,Y199_E~P) kpLckCd3e2

# Rule 16 
LCK(SH3!1,Y505~0).CD28(PRS1!1,epitope!2).Lig2(aCD28!2,aCD3!3).TCR(epitope!3,Y149_D~0) ->\
LCK(SH3!1,Y505~0).CD28(PRS1!1,epitope!2).Lig2(aCD28!2,aCD3!3).TCR(epitope!3,Y149_D~P) kpLckCd3d

# Rule 17 
LCK(SH3!1,Y505~0).CD28(PRS1!1,epitope!2).Lig2(aCD28!2,aCD3!3).TCR(epitope!3,Y171_G~0) ->\
LCK(SH3!1,Y505~0).CD28(PRS1!1,epitope!2).Lig2(aCD28!2,aCD3!3).TCR(epitope!3,Y171_G~P) kpLckCd3g

# Rule 18
LCK(SH3!1,Y505~0).CD28(PRS1!1,epitope!2).Lig2(aCD28!2,aCD3!3).TCR(epitope!3,Y111~0) ->\
LCK(SH3!1,Y505~0).CD28(PRS1!1,epitope!2).Lig2(aCD28!2,aCD3!3).TCR(epitope!3,Y111~P) kpLckTcrz1

# Rule 19
LCK(SH3!1,Y505~0).CD28(PRS1!1,epitope!2).Lig2(aCD28!2,aCD3!3).TCR(epitope!3,Y123~0) ->\
LCK(SH3!1,Y505~0).CD28(PRS1!1,epitope!2).Lig2(aCD28!2,aCD3!3).TCR(epitope!3,Y123~P) kpLckTcrz1

# Rule 20a
LCK(SH3!1,Y505~P).CD28(PRS1!1,epitope!2).Lig1(aCD28!2,aCD28!3).CD28(epitope!3,PRS1!4).LCK(SH3!4,Y424~0) ->\
LCK(SH3!1,Y505~P).CD28(PRS1!1,epitope!2).Lig1(aCD28!2,aCD28!3).CD28(epitope!3,PRS1!4).LCK(SH3!4,Y424~P) kpLckLck1

# Rule 20b
LCK(SH3!1,Y505~0).CD28(PRS1!1,epitope!2).Lig1(aCD28!2,aCD28!3).CD28(epitope!3,PRS1!4).LCK(SH3!4,Y424~0) ->\
LCK(SH3!1,Y505~0).CD28(PRS1!1,epitope!2).Lig1(aCD28!2,aCD28!3).CD28(epitope!3,PRS1!4).LCK(SH3!4,Y424~P) kpLckLck2

# Rule 21a 
LCK(SH3!1,Y505~P).CD28(PRS1!1,epitope!2).Lig1(aCD28!2,aCD28!3).CD28(epitope!3,PRS2!4).ITK(SH3!4,Y512~0) ->\
LCK(SH3!1,Y505~P).CD28(PRS1!1,epitope!2).Lig1(aCD28!2,aCD28!3).CD28(epitope!3,PRS2!4).ITK(SH3!4,Y512~P) kpLckItk1

# Rule 21b 
LCK(SH3!1,Y505~0).CD28(PRS1!1,epitope!2).Lig1(aCD28!2,aCD28!3).CD28(epitope!3,PRS2!4).ITK(SH3!4,Y512~0) ->\
LCK(SH3!1,Y505~0).CD28(PRS1!1,epitope!2).Lig1(aCD28!2,aCD28!3).CD28(epitope!3,PRS2!4).ITK(SH3!4,Y512~P) kpLckItk2

# Rule 22a
TCR(epitope!3,Y111~P!1).ZAP70(Y493~0,SH2!1).Lig2(aCD28!2,aCD3!3).CD28(epitope!2,PRS1!4).LCK(SH3!4,Y505~0) ->\
TCR(epitope!3,Y111~P!1).ZAP70(Y493~P,SH2!1).Lig2(aCD28!2,aCD3!3).CD28(epitope!2,PRS1!4).LCK(SH3!4,Y505~0) kpLckZap

# Rule 22b
TCR(epitope!3,Y123~P!1).ZAP70(Y493~0,SH2!1).Lig2(aCD28!2,aCD3!3).CD28(epitope!2,PRS1!4).LCK(SH3!4,Y505~0) ->\
TCR(epitope!3,Y123~P!1).ZAP70(Y493~P,SH2!1).Lig2(aCD28!2,aCD3!3).CD28(epitope!2,PRS1!4).LCK(SH3!4,Y505~0) kpLckZap

# Rule 22c 
TCR(epitope!3,Y188_E~P!1).ZAP70(Y493~0,SH2!1).Lig2(aCD28!2,aCD3!3).CD28(epitope!2,PRS1!4).LCK(SH3!4,Y505~0) ->\
TCR(epitope!3,Y188_E~P!1).ZAP70(Y493~P,SH2!1).Lig2(aCD28!2,aCD3!3).CD28(epitope!2,PRS1!4).LCK(SH3!4,Y505~0) kpLckZap

# Rule 22d 
TCR(epitope!3,Y199_E~P!1).ZAP70(Y493~0,SH2!1).Lig2(aCD28!2,aCD3!3).CD28(epitope!2,PRS1!4).LCK(SH3!4,Y505~0) ->\
TCR(epitope!3,Y199_E~P!1).ZAP70(Y493~P,SH2!1).Lig2(aCD28!2,aCD3!3).CD28(epitope!2,PRS1!4).LCK(SH3!4,Y505~0) kpLckZap

# Rule 23a
LCK(SH3!1,Y505~P).CD28(PRS1!1,epitope!2).Lig2(aCD28!2,aCD3!3).TCR(epitope!3,Y149_D~P!4).PTPN6(SH2!4,Y566~0) ->\
LCK(SH3!1,Y505~P).CD28(PRS1!1,epitope!2).Lig2(aCD28!2,aCD3!3).TCR(epitope!3,Y149_D~P!4).PTPN6(SH2!4,Y566~P) kpLckPtp1

# Rule 23b
LCK(SH3!1,Y505~0).CD28(PRS1!1,epitope!2).Lig2(aCD28!2,aCD3!3).TCR(epitope!3,Y149_D~P!4).PTPN6(SH2!4,Y566~0) ->\
LCK(SH3!1,Y505~0).CD28(PRS1!1,epitope!2).Lig2(aCD28!2,aCD3!3).TCR(epitope!3,Y149_D~P!4).PTPN6(SH2!4,Y566~P) kpLckPtp2

# Rule 23c
LCK(SH3!1,Y505~P).CD28(PRS1!1,epitope!2).Lig2(aCD28!2,aCD3!3).TCR(epitope!3,Y171_G~P!4).PTPN6(SH2!4,Y566~0) ->\
LCK(SH3!1,Y505~P).CD28(PRS1!1,epitope!2).Lig2(aCD28!2,aCD3!3).TCR(epitope!3,Y171_G~P!4).PTPN6(SH2!4,Y566~P) kpLckPtp1

# Rule 23d
LCK(SH3!1,Y505~0).CD28(PRS1!1,epitope!2).Lig2(aCD28!2,aCD3!3).TCR(epitope!3,Y171_G~P!4).PTPN6(SH2!4,Y566~0) ->\
LCK(SH3!1,Y505~0).CD28(PRS1!1,epitope!2).Lig2(aCD28!2,aCD3!3).TCR(epitope!3,Y171_G~P!4).PTPN6(SH2!4,Y566~P) kpLckPtp2

# Rule 24a
LCK(SH2,Y192~0) + PTPN6(Y566~P) <-> LCK(SH2!1,Y192~0).PTPN6(Y566~P!1) kfLckPtp,krLckPtp

# Rule 24b
LCK(SH2,Y192~P) + PTPN6(Y566~P) <-> LCK(SH2!1,Y192~P).PTPN6(Y566~P!1)  kfLckPtp2,krLckPtp2

# Rule 25
PAG1(Y317~P) + CSK(SH2) <-> PAG1(Y317~P!1).CSK(SH2!1) kfPagCsk,krPagCsk

# Rule 26
PAG1(Y163~P) + LCK(SH2) <-> PAG1(Y163~P!1).LCK(SH2!1) kfPagLck,krPagLck

# Rule 27
PAG1(Y317~0,Y163~P!1).LCK(SH2!1) -> PAG1(Y317~P,Y163~P!1).LCK(SH2!1) kpLckPag

# Rule 28
PAG1(Y317~P!2,Y163~P!1).LCK(SH2!1,Y505~0).CSK(SH2!2) -> PAG1(Y317~P!2,Y163~P!1).LCK(SH2!1,Y505~P).CSK(SH2!2) kpCskLck

# Rule 29a
LCK(SH3!1,Y192~P).CD28(PRS1!1,epitope!2).Lig2(aCD28!2,aCD3!3).TCR(epitope!3,Y149_D~P!4).PTPN6(SH2!4,Y566~P!?) ->\
LCK(SH3!1,Y192~0).CD28(PRS1!1,epitope!2).Lig2(aCD28!2,aCD3!3).TCR(epitope!3,Y149_D~P!4).PTPN6(SH2!4,Y566~P!?) kdpLck192

# Rule 29b 
LCK(SH3!1,Y192~P).CD28(PRS1!1,epitope!2).Lig2(aCD28!2,aCD3!3).TCR(epitope!3,Y171_G~P!4).PTPN6(SH2!4,Y566~P!?) ->\
LCK(SH3!1,Y192~0).CD28(PRS1!1,epitope!2).Lig2(aCD28!2,aCD3!3).TCR(epitope!3,Y171_G~P!4).PTPN6(SH2!4,Y566~P!?) kdpLck192

# Rule 30a
LCK(SH3!1,Y424~P).CD28(PRS1!1,epitope!2).Lig2(aCD28!2,aCD3!3).TCR(epitope!3,Y149_D~P!4).PTPN6(SH2!4,Y566~P!?) ->\
LCK(SH3!1,Y424~0).CD28(PRS1!1,epitope!2).Lig2(aCD28!2,aCD3!3).TCR(epitope!3,Y149_D~P!4).PTPN6(SH2!4,Y566~P!?) kdpLck394

# Rule 30b 
LCK(SH3!1,Y424~P).CD28(PRS1!1,epitope!2).Lig2(aCD28!2,aCD3!3).TCR(epitope!3,Y171_G~P!4).PTPN6(SH2!4,Y566~P!?) ->\
LCK(SH3!1,Y424~0).CD28(PRS1!1,epitope!2).Lig2(aCD28!2,aCD3!3).TCR(epitope!3,Y171_G~P!4).PTPN6(SH2!4,Y566~P!?) kdpLck394

# Rule 30c 
PTPN6(Y566~P!1).LCK(SH2!1,Y424~P) -> PTPN6(Y566~P!1).LCK(SH2!1,Y424~0) kdpLck394

# Rule 31a
PAG1(Y163~P) + PTPN6(SH2!2,PTP).TCR(Y149_D~P!2) ->\
PAG1(Y163~P!1).PTPN6(SH2!2,PTP!1).TCR(Y149_D~P!2) kfPagPtp

# Rule 31b
PAG1(Y163~P) + PTPN6(SH2!2,PTP).TCR(Y171_G~P!2) ->\
PAG1(Y163~P!1).PTPN6(SH2!2,PTP!1).TCR(Y171_G~P!2) kfPagPtp

# Rule 31c
PTPN6(PTP,SH2) + PAG1(Y163~P) -> PTPN6(PTP!1,SH2).PAG1(Y163~P!1) kfPagPtp_cyt

# Rule 31d
PAG1(Y163~P!1).PTPN6(PTP!1) -> PAG1(Y163~P) + PTPN6(PTP) krPagPtp

# Rule 31e
PAG1(Y163~P!1).PTPN6(PTP!1,Y566~P!?) -> PAG1(Y163~0) + PTPN6(PTP,Y566~P!?) kdpPag

# Rule 32a 
DOK1(Y449~P) + PTPN6(SH2!2,PTP).TCR(Y149_D~P!2) -> DOK1(Y449~P!1).PTPN6(SH2!2,PTP!1).TCR(Y149_D~P!2) kfDok1Ptp

# Rule 32b
DOK1(Y449~P) + PTPN6(SH2!2,PTP).TCR(Y171_G~P!2) -> DOK1(Y449~P!1).PTPN6(SH2!2,PTP!1).TCR(Y171_G~P!2) kfDok1Ptp

# Rule 32c
DOK1(Y449~P!1).PTPN6(PTP!1) -> DOK1(Y449~P) + PTPN6(PTP) krDok1Ptp

# Rule 32d 
DOK1(Y449~P!1).PTPN6(PTP!1,Y566~P!?) -> DOK1(Y449~0) + PTPN6(PTP,Y566~P!?) kdpDok1

# Rule 33a
DOK2(Y299~P) + PTPN6(SH2!2,PTP).TCR(Y149_D~P!2) -> DOK2(Y299~P!1).PTPN6(SH2!2,PTP!1).TCR(Y149_D~P!2) kfDok2Ptp

# Rule 33b 
DOK2(Y299~P) + PTPN6(SH2!2,PTP).TCR(Y171_G~P!2) -> DOK2(Y299~P!1).PTPN6(SH2!2,PTP!1).TCR(Y171_G~P!2) kfDok2Ptp

# Rule 33c
DOK2(Y299~P!1).PTPN6(PTP!1) -> DOK2(Y299~P) + PTPN6(PTP) krDok2Ptp

# Rule 33d
DOK2(Y299~P!1).PTPN6(PTP!1,Y566~P!?) -> DOK2(Y299~0) + PTPN6(PTP,Y566~P!?) kdpDok2

# Rule 34
WAS(PRS) + NCK(SH3_3) <-> WAS(PRS!1).NCK(SH3_3!1) kfWasNck,krWasNck

# Rule 35a
TCR(epitope!3,fynbind!1).FYN(unique!1).Lig3(aCD3!2,aCD3!3).TCR(epitope!2,PRS_E!4).NCK(SH3_1!4,SH3_3!5).WAS(Y291~0,PRS!5) ->\
TCR(epitope!3,fynbind!1).FYN(unique!1).Lig3(aCD3!2,aCD3!3).TCR(epitope!2,PRS_E!4).NCK(SH3_1!4,SH3_3!5).WAS(Y291~P,PRS!5) kpWas

# Rule 35b
LAT(Y191~P!1).GRAP2(SH2!1,SH3!2).LCP2(RxxK!2,Y113_Y128~P!3).NCK(SH2!3,SH3_3!4).WAS(PRS!4,Y291~0) + FYN(unique!+,PTK) ->\
LAT(Y191~P!1).GRAP2(SH2!1,SH3!2).LCP2(RxxK!2,Y113_Y128~P!3).NCK(SH2!3,SH3_3!4).WAS(PRS!4,Y291~0!5).FYN(unique!+,PTK!5) kfWasFyn

# Rule 35c
WAS(Y291~0!5).FYN(PTK!5) -> WAS(Y291~P) + FYN(PTK) kpWas

# Rule 35d
WAS(Y291~0!1).FYN(PTK!1) -> WAS(Y291~0) + FYN(PTK) krWasFyn

# Rule 36a
ZAP70(SH2!+,PTK) + LAT(Y132~0) -> ZAP70(SH2!+,PTK!1).LAT(Y132~0!1) kfZapLat132

# Rule 36b
ZAP70(PTK!1).LAT(Y132~0!1) -> ZAP70(PTK) + LAT(Y132~0) krZapLat

# Rule 36c
ZAP70(PTK!1,Y493~P).LAT(Y132~0!1) -> ZAP70(PTK,Y493~P) + LAT(Y132~P) kpZapLat2

# Rule 37a
ZAP70(SH2!+,PTK) + LAT(Y191~0) -> ZAP70(SH2!+,PTK!1).LAT(Y191~0!1) kfZapLat191

# Rule 37b
ZAP70(PTK!1).LAT(Y191~0!1) -> ZAP70(PTK) + LAT(Y191~0) krZapLat

# Rule 37c
ZAP70(PTK!1,Y493~P).LAT(Y191~0!1) -> ZAP70(PTK,Y493~P) + LAT(Y191~P) kpZapLat2

# Rule 38
PLCG1(SH2) + LAT(Y132~P) <->  PLCG1(SH2!1).LAT(Y132~P!1) kfPlcgLat,krPlcgLat

# Rule 39
LAT(Y191~P) + GRAP2(SH2) <-> LAT(Y191~P!1).GRAP2(SH2!1) kfLatGrap,krLatGrap

# Rule 40
GRAP2(SH3) + LCP2(RxxK) <-> GRAP2(SH3!1).LCP2(RxxK!1) kfGrapLcp, krGrapLcp

# Rule 41
NCK(SH2) + LCP2(Y113_Y128~P) <-> NCK(SH2!1).LCP2(Y113_Y128~P!1) kfNckLcp,krNckLcp

# Rule 42a
LAT(Y191~P!1).GRAP2(SH2!1,SH3!2).LCP2(RxxK!2,Y113_Y128~0) + ZAP70(SH2!+,PTK) ->\
LAT(Y191~P!1).GRAP2(SH2!1,SH3!2).LCP2(RxxK!2,Y113_Y128~0!3).ZAP70(SH2!+,PTK!3) kfZapLcp

# Rule 42b
ZAP70(PTK!1).LCP2(Y113_Y128~0!1) -> ZAP70(PTK) + LCP2(Y113_Y128~0) krZapLcp

# Rule 42c 
LCP2(Y113_Y128~0!3).ZAP70(PTK!3,Y493~P) -> LCP2(Y113_Y128~P) + ZAP70(PTK,Y493~P) kpZapLcp2

# Rule 43
PLCG1(SH3) + LCP2(PRS) <-> PLCG1(SH3!1).LCP2(PRS!1) kfPlcgLcp,krPlcgLcp 

# Rule 44 
LCP2(Y145~P) + ITK(SH2) <-> LCP2(Y145~P!1).ITK(SH2!1) kfLcpItk,krLcpItk 

# Rule 45a
LAT(Y191~P!1).GRAP2(SH2!1,SH3!2).LCP2(RxxK!2,Y145~0) + ZAP70(SH2!+,PTK) ->\
LAT(Y191~P!1).GRAP2(SH2!1,SH3!2).LCP2(RxxK!2,Y145~0!3).ZAP70(SH2!+,PTK!3) kfZapLcp

# Rule 45b 
ZAP70(PTK!1).LCP2(Y145~0!1) -> ZAP70(PTK) + LCP2(Y145~0) krZapLcp

# Rule 45c 
LCP2(Y145~0!3).ZAP70(PTK!3,Y493~P) -> LCP2(Y145~P) + ZAP70(PTK,Y493~P) kpZapLcp2

# Rule 46
PLCG1(SH3!1,SH2!+,Y783~0).LCP2(PRS!1,Y145~P!2).ITK(SH2!2) -> PLCG1(SH3!1,SH2!+,Y783~P).LCP2(PRS!1,Y145~P!2).ITK(SH2!2) kpPlcg

# The following rules account for phosphorylation and dephosphorylation in the basal state, and are not discussed in the model guide 

TCR(Y149_D~0) -> TCR(Y149_D~P) kp1
TCR(Y149_D~P) -> TCR(Y149_D~0) kdp1

TCR(Y171_G~0) -> TCR(Y171_G~P) kp1
TCR(Y171_G~P) -> TCR(Y171_G~0) kdp1

TCR(Y111~0) -> TCR(Y111~P) kp1
TCR(Y111~P) -> TCR(Y111~0) kdp4

TCR(Y123~0) -> TCR(Y123~P) kp1
TCR(Y123~P) -> TCR(Y123~0) kdp4

TCR(Y199_E~0) -> TCR(Y199_E~P) kp1
TCR(Y199_E~P) -> TCR(Y199_E~0) kdp1

TCR(Y188_E~0) -> TCR(Y188_E~P) kp1
TCR(Y188_E~P) -> TCR(Y188_E~0) kdp1

LCK(Y192~0) -> LCK(Y192~P) kp2
LCK(Y192~P) -> LCK(Y192~0) kdp3

LCK(Y424~0) -> LCK(Y424~P) kp2
LCK(Y424~P) -> LCK(Y424~0) kdp2

LCK(Y505~0) -> LCK(Y505~P) kp2 
LCK(Y505~P) -> LCK(Y505~0) kdp5

PTPN6(Y566~0) -> PTPN6(Y566~P) kp2
PTPN6(Y566~P) -> PTPN6(Y566~0) kdp4

ZAP70(Y493~0) -> ZAP70(Y493~P) kp1
ZAP70(Y493~P) -> ZAP70(Y493~0) kdp2 

LAT(Y132~0) -> LAT(Y132~P) kp2
LAT(Y132~P) -> LAT(Y132~0) kdp2

LAT(Y191~0) -> LAT(Y191~P) kp2
LAT(Y191~P) -> LAT(Y191~0) kdp2

ITK(Y512~0) -> ITK(Y512~P) kp2
ITK(Y512~P) -> ITK(Y512~0) kdp2

PLCG1(Y783~0) -> PLCG1(Y783~P) kp1
PLCG1(Y783~P) -> PLCG1(Y783~0) kdp1

LCP2(Y113_Y128~0) -> LCP2(Y113_Y128~P) kp2
LCP2(Y113_Y128~P) -> LCP2(Y113_Y128~0) kdp2

LCP2(Y145~0) -> LCP2(Y145~P) kp2
LCP2(Y145~P) -> LCP2(Y145~0) kdp2

PAG1(Y163~0) -> PAG1(Y163~P) kp4
PAG1(Y163~P) -> PAG1(Y163~0) kdp3

PAG1(Y317~0) -> PAG1(Y317~P) kp4
PAG1(Y317~P) -> PAG1(Y317~0) kdp4

DOK1(Y449~0) -> DOK1(Y449~P) kp4
DOK1(Y449~P) -> DOK1(Y449~0) kdp3

DOK2(Y299~0) -> DOK2(Y299~P) kp4
DOK2(Y299~P) -> DOK2(Y299~0) kdp3

WAS(Y291~0) -> WAS(Y291~P) kp2
WAS(Y291~P) -> WAS(Y291~0) kdp2

end reaction rules

begin observables

# Beside each observable is noted the figure(s) in which the observable is plotted. 

Molecules TCR_pY149_D TCR(Y149_D~P!?)		# Fig. 2 and Fig. S6 
Molecules TCR_pY171_G TCR(Y171_G~P!?)		# Fig. 2 and Fig. S6 
Molecules TCR_pY111 TCR(Y111~P!?)		# Fig. 2 and Fig. S6 
Molecules TCR_pY123 TCR(Y123~P!?)		# Fig. 2 and Fig. S6 
Molecules TCR_pY188_E TCR(Y188_E~P!?)		# Fig. 2 and Fig. S6 
Molecules TCR_pY199_E TCR(Y199_E~P!?)		# Fig. 2 and Fig. S6 
Molecules ZAP70_pY493 ZAP70(Y493~P!?)		# Figs. 2, 3 and Fig. S6 
Molecules LCK_pY424 LCK(Y424~P!?)		# Fig. 2 and Fig. S6
Molecules LCK_pY192 LCK(Y192~P!?)		# Fig. 2, 3 and Fig. S6 
Molecules ITK_pY512 ITK(Y512~P!?)		# Fig. 2 and Fig. S6
Molecules PTPN6_pY566 PTPN6(Y566~P!?)		# Fig. 2, 3 and Fig. S6 
Molecules WAS_pY291 WAS(Y291~P!?)		# Fig. 2, 4 and Fig. S6 
Molecules PAG1_pY163 PAG1(Y163~P!?)		# Fig. 2 and Fig. S6
Molecules DOK2_pY299  DOK2(Y299~P!?)		# Fig. 2 and Fig. S6 
Molecules DOK1_pY449 DOK1(Y449~P!?)		# Fig. 2 and Fig. S6 
Molecules PLCG1_pY783 PLCG1(Y783~P!?)		# Fig. 2, 4 and Fig. S6 
Molecules LAT_pY191 LAT(Y191~P!?)	       	# Fig. 3
Molecules LCK_pY505 LCK(Y505~P!?)	      	# Fig. 3
Molecules NCK_TCR TCR(PRS_E!1).NCK(SH3_1!1)	# Fig. S7
Molecules NCK_LCP2 LCP2(Y113_Y128~P!3).NCK(SH2!3)	# Fig. S7


end observables

# The following command generates an XML file that is further processed using the .rnf file, in which simulation protocols are given. 

writeXML();
