# Supplementary material for: Phosphorylation Site Dynamics of Early T-cell Receptor Signaling
Source: PLoS One. 2014 Aug 22;9(8):e104240. doi: 10.1371/journal.pone.0104240 (PMC4141737; doi:10.1371/journal.pone.0104240)
Supplement: File S1 — This Zip file combines Tables S1 and S2 (Excel spreadsheets) and Files A and B (plain-text files). Table S1 in File S1. Proteomic data. This Excel spreadsheet provides a listing time courses and residue numbers of phosphopeptides detected in each of three LC-MS/MS experiments. Table S2 in File S1. Parameter estimates. This Excel spreadsheet provides a listing parameter estimates used in the model for TCR signaling. File A in File S1. Executable model specification. This plain-text file provides an executable model specification, which can be processed by BioNetGen. The filename extension should be changed to “.bngl” for processing by BioNetGen. File B in File S1. Simulation protocol. This plain-text file provides a definition of a simulation protocol, which can be processed by NFsim. The filename extension should be changed to “.rnf” for processing by NFsim. (ZIP) [file pone.0104240.s001.zip › FileS1/FileB.rnf.txt]

# Supplementary File B in File S1
# "Phosphorylation site dynamics of early T-cell receptor signaling"
# L.A. Chylek, V. Akimov, J. Dengjel, K.T.G. Rigbolt, B. Hu, W.S. Hlavacek, B. Blagoev 
# This file is an RNF (Run NFsim) script.

# NFsim can be downloaded at http://emonet.biology.yale.edu/nfsim/

# Before executing this script, BioNetGen should be used to process 
# Supplementary File A in File S1 (FileA.bngl).
# BioNetGen can be downloaded at http://bionetgen.org

# The .xml file referenced below is produced by BioNetGen.
-xml FileA.xml

begin

# Equilibrate for 500 seconds, outputting 5 times.
eq 500 5

# Turn on ligand binding.
set kfl 6e-6 
set kfl_m 6e-4 

update

# Simulate for 60 seconds, outputting 60 times.
sim 60 60

end
