# Supplementary material for: Phosphorylation Site Dynamics of Early T-cell Receptor Signaling
Source: PLoS One. 2014 Aug 22;9(8):e104240. doi: 10.1371/journal.pone.0104240 (PMC4141737; doi:10.1371/journal.pone.0104240)
Supplement: File S1 — This Zip file combines Tables S1 and S2 (Excel spreadsheets) and Files A and B (plain-text files). Table S1 in File S1. Proteomic data. This Excel spreadsheet provides a listing time courses and residue numbers of phosphopeptides detected in each of three LC-MS/MS experiments. Table S2 in File S1. Parameter estimates. This Excel spreadsheet provides a listing parameter estimates used in the model for TCR signaling. File A in File S1. Executable model specification. This plain-text file provides an executable model specification, which can be processed by BioNetGen. The filename extension should be changed to “.bngl” for processing by BioNetGen. File B in File S1. Simulation protocol. This plain-text file provides a definition of a simulation protocol, which can be processed by NFsim. The filename extension should be changed to “.rnf” for processing by NFsim. (ZIP) [file pone.0104240.s001.zip › FileS1/TableS1.xlsx]

## Sheet: Sheet1
Position	Localization Prob	Gene names	Uniprot	Modified Sequence	combined ratios (log2)					GO BP_UNIPROT	GO MF_UNIPROT	GO CC_UNIPROT	Pfam_UNIPROT	Exp1 ratios (log2)					Exp2 ratios (log2)					Exp3 ratios (log2)
					0 sec	5 sec	15 sec	30 sec	60 sec					0 sec	5 sec	15 sec	30 sec	60 sec	0 sec	5 sec	15 sec	30 sec	60 sec	0 sec	5 sec	15 sec	30 sec	60 sec
48	1	ELMO2;CED12A;KIAA1834;ELMO2;RP11-394O2.2-004;hCG_1811050;ELMO2;RP11-394O2.2-002	B4DRL5;Q96JJ3;Q5JVZ5;Q5BLP5;Q5JVZ4	_EVCDGWSLPNPEY(ph)YTLR_	0	-0.24	-0.0322161	0.08	0.0249849	GO:0006909	GO:0005543	GO:0005856	PF11841;PF04727	0	-	-	-	-	0	-0.24	-0.19	0.08	-0.1	0	-	0.11	-	0.14
202	1	ELP3;ELP3;ELP3	Q9H9T3-1;Q9H9T3;B4DE19;B4DIG1;B4DKA4;B4DPB7;B4DXV1;Q9H9T3-2;Q9H9T3-3	_NLHDALSGHTSNNIY(ph)EAVK_	0	0.0425723	0.115702	-0.0438	0.0900347	GO:0016573;GO:0030335;GO:0006357;GO:0006368	GO:0004402;GO:0051536;GO:0046872;GO:0008607	GO:0005737;GO:0016591;GO:0033588;GO:0005730;GO:0008023	PF00583;PF04055	0	0.15	0.16	-0.13	0.08	0	-0.06		-0.09		0	0.03	0.07	0.08	0.1
329	1	ELP3;ELP3;ELP3	Q9H9T3-1;Q9H9T3;B4DE19;B4DIG1;B4DKA4;B4DPB7;B4DXV1;Q9H9T3-2;Q9H9T3-3	_GTGLY(ph)ELWK_	0	0.138214	0.0900695	0.049	0.0456251	GO:0016573;GO:0030335;GO:0006357;GO:0006368	GO:0004402;GO:0051536;GO:0046872;GO:0008607	GO:0005737;GO:0016591;GO:0033588;GO:0005730;GO:0008023	PF00583;PF04055	0	0.1	0.08	-0.05	-0.07	0	0.23	0.08	0.04	0.08	0	0.08	0.11	0.15	0.12
226	1	EML4;C2orf2;EMAPL4;EML4	Q9HC35;A6H8Y6;B5MCW9	_HKDVIINQEGEY(ph)IK_	0	-0.118302	-0.0682254	-0.0231	-0.12195	GO:0007017;GO:0007067		GO:0005737;GO:0005874	PF03451;PF00400	0	-	-0.11	-	-0.1	0	-0.19	-0.13	-0.1	-0.21	0	-0.05	0.03	0.05	-0.06
44	1	ENO1;ENO1L1;MBPB1;MPB1	P06733-1;P06733;A4QMW8;A4UCS8;Q96GV1;Q9BT62	_AAVPSGASTGIY(ph)EALELR_	0	0.0609549	0.0443687	1.42	0.652155	GO:0006094;GO:0006096;GO:0030308;GO:0000122;GO:0009615;GO:0044281;GO:0006351;GO:0006897;GO:0007173;GO:0042059	GO:0003677;GO:0000287;GO:0004634;GO:0003700;GO:0003714;GO:0005509	GO:0005829;GO:0070062;GO:0031430;GO:0005634;GO:0000015;GO:0005886;GO:0005905	PF00113;PF03952	0	-0.68	-0.93	2.65	1.44	0	0.2	-0.1	-0.17	-0.23	0	0.44	0.71	-0.22	0.2
222	1	EPB41;E41P;EPB41;E41P;EPB41;EPB41;E41P;EPB41;E41P;EPB41;E41P	P11171-1;P11171;P11171-2;Q1WWM3;Q59F12;B7Z627;Q29RX4;P11171-7;C9JTS2;P11171-3;B7Z5L2;Q4VB86;P11171-4	_VSLLDDTVY(ph)ECVVEK_	0	0.351307	0.335849	-0.0348	-0.227195	GO:0030036;GO:0008015;GO:0030866;GO:0032092	GO:0005545;GO:0030507;GO:0005200	GO:0019898;GO:0005794;GO:0005634;GO:0005886;GO:0043234;GO:0008091;GO:0014731	PF05902;PF08736;PF09380;PF00373;PF09379;PF04382	0	-	-	-	-	0	0.21	0.2	-0.06	-0.14	0	0.48	0.46	-0.01	-0.32
684	1	EPRS;GLNS;PARS;QARS;QPRS;PIG32	P07814;B4DP50;Q3KQZ8;B4DKX5	_GFFICDQPY(ph)EPVSPYSCK_	0	-0.06	-0.11	-0.16	-0.3	GO:0071346;GO:0006424;GO:0017148;GO:0006433;GO:0006461;GO:0006418	GO:0005524;GO:0004818;GO:0004827;GO:0035613	GO:0005829;GO:0030529	PF03129;PF09180;PF00749;PF03950;PF00587;PF00458	0	-	-	-	-	0	-0.06	-0.11	-0.16	-0.3	0	-	-	-	-
1349	0.99	EPRS;GLNS;PARS;QARS;QPRS;PIG32	P07814;B4DP50;Q3KQZ8	_DNY(ph)SPGWK_	0	-0.23	0.24	-0.11	-0.17	GO:0071346;GO:0006424;GO:0017148;GO:0006433;GO:0006461;GO:0006418	GO:0005524;GO:0004818;GO:0004827;GO:0035613	GO:0005829;GO:0030529	PF03129;PF09180;PF00749;PF03950;PF00587;PF00458	0	-	-	-	-	0	-0.23	0.24	-0.11	-0.17	0	-	-	-	-
30	0.95	EPS15L1;EPS15R;EPS15L1;hCG_36964;EPS15L1	B4DKA3;Q9UBC2;A8K5P4;B4DME4;A2RRF3;B4DQX5;Q69YZ4;A5PKY0;A5PL29	_QVDPAY(ph)TGR_	0	0.0128054	-0.0571946	-0.0994	-0.139592					0	-	-	-	-	0	0.1	-0.15	-0.06	-0.27	0	-0.08	0.03	-0.14	-0.02
293	1	EPS15L1;EPS15R;EPS15L1;hCG_36964;EPS15L1	B4DKA3;Q9UBC2;A8K5P4;B4DME4;A2RRF3;B4DQX5;Q69YZ4;A5PKY0;A5PL29	_TDLDLDGY(ph)VSGQEVK_	0	0.22	-0.02	-0.03	-0.12					0	-	-	-	-	0	0.22	-0.02	-0.03	-0.12	0	-	-	-	-
1104	1	ERBB2IP;ERBIN;KIAA1225;LAP2;ERBB2IP;ERBIN;KIAA1225;LAP2;ERBB2IP;ERBIN;KIAA1225;LAP2;ERBB2IP;ERBIN;KIAA1225;LAP2;ERBB2IP;ERBIN;KIAA1225;LAP2;ERBB2IP;ERBIN;KIAA1225;LAP2;ERBB2IP;ERBIN;KIAA1225;LAP2	Q96RT1-1;Q96RT1;B7ZLV9;Q1RMD0;Q96RT1-2;A0AVR1;B4E3F1;Q1RMC9;Q96RT1-3;Q96RT1-5;Q96RT1-4;Q96RT1-6;Q96RT1-7	_RAQIPEGDY(ph)LSYR_	0	-0.212583	0.0987148	-0.137	-0.577597	GO:0045175;GO:0007155;GO:0007049;GO:0016049;GO:0007173;GO:0045197;GO:0007229;GO:0045104;GO:0006605	GO:0005176;GO:0005200;GO:0005524;GO:0016301;GO:0016773	GO:0009925;GO:0005604;GO:0005737;GO:0030056;GO:0031965;GO:0005634;GO:0005794;GO:0000139;GO:0016021	PF12799;PF00595;PF06702	0	0.08	0.38	0.1	-0.35	0	-0.58	0.09	-0.42	-1.08	0	-	-0.24	-	-0.41
18	1	EVL;RNB6;EVL;RNB6	Q9UI08-2;Q9UI08;Q9UI08-1;B4DW58;Q499Z9;B7Z3I5	_ASVM(ox)VY(ph)DDTSK_	0	0.16457	0.0497863	0.0939	0.0526173	GO:0008154;GO:0007411;GO:0007166;GO:0009887;GO:0051289;GO:0006968;GO:0043066	GO:0005522;GO:0017124	GO:0005856;GO:0005829;GO:0005925;GO:0030027;GO:0005576;GO:0016021	PF08776;PF00568;PF00047	0	0.21	0.17	0.1	-0.03	0	0	-0.06	0.04	0.01	0	0.27	0.03	0.14	0.17
41	1	EVL;RNB6;EVL;RNB6	Q9UI08-2;Q9UI08;Q9UI08-1;B4DW58;Q499Z9;B7Z3I5	_INIY(ph)HNTASNTFR_	0	0.835591	0.801822	0.217	0.368818	GO:0008154;GO:0007411;GO:0007166;GO:0009887;GO:0051289;GO:0006968;GO:0043066	GO:0005522;GO:0017124	GO:0005856;GO:0005829;GO:0005925;GO:0030027;GO:0005576;GO:0016021	PF08776;PF00568;PF00047	0	0.31	0.25	0.14	0.26	0	-		-		0	1.22	1.2	0.29	0.47
534	1	EXOC2;SEC5;SEC5L1	Q96KP1;B2RBE6;B3KPN7;B4DZI7	_QY(ph)GGWEVK_	0	0.191307	0.332274	-0.0842	-0.563654	GO:0006887;GO:0015031		GO:0005886	PF01833	0	-	-	-	-	0	0.32	0.47	-0.52	-1.32	0	0.05	0.18	0.25	-0.07
315	0.99	FAIM3;TOSO	O60667;B7Z497;B7Z6Z0	_SQNNIY(ph)SACPR_	0	1.08	0.66	1.01	0.39	GO:0006968;GO:0043066		GO:0005576;GO:0016021	PF00047	0	-	-	-	-	0	1.08	0.66	1.01	0.39	0	-	-	-	-
210	1	FAM175B;ABRO1;KIAA0157	Q15018	_AIY(ph)QVYNALQEK_	0	-0.0966895	0.171698	0.0357	0.0509614		GO:0031593	GO:0070552		0	0.05	0.1	0.08	0.25	0	-0.26	0.24	-0.01	-0.18	0	-	-	-	-
138	1	FAM20B;KIAA0475	O75063;Q5W0C3	_DHVVEGEPY(ph)AGYDR_	0	-0.23	0.01	-0.05	-0.28		GO:0005524;GO:0016301;GO:0016773	GO:0005794;GO:0000139;GO:0016021	PF06702	0	-	-	-	-	0	-0.23	0.01	-0.05	-0.28	0	-	-	-	-
1019	1	FAM62A;ESYT1;KIAA0747;MBC2;FAM62A;ESYT1;KIAA0747;MBC2	Q9BSJ8-2;Q9BSJ8;B3KMV5;Q9BSJ8-1;B3KY56	_DPPDPY(ph)VSLLLLPDK_	0	0.0405544	0.0088176	-0.0588	-0.0130514			GO:0016021	PF00168	0	-	-	-	-	0	0.08	-0.1	0	0.06	0	0	0.11	-0.12	-0.09
845	1	FAM62B;ESYT2;KIAA1228;FAM62B;ESYT2;KIAA1228;FAM62B;ESYT2;KIAA1228;FAM62B;FAM62B;ESYT2;KIAA1228	A0FGR8-6;A0FGR8;A0FGR8-1;A0FGR8-2;A6NJB3;A0FGR8-5	_NLIAFSEDGSDPY(ph)VR_	0	0.256266	0.27168	0.0445	0.0536127			GO:0016021;GO:0005886	PF00168	0	0.11	0.18	-0.04	-0.08	0	0.43	0.28	0.09	0.17	0	0.21	0.35	0.08	0.06
111	1	FBXO9;FBX9;VCIA1;FBXO9;FBX9;VCIA1;FBXO9;FBX9;VCIA1	Q9UK97-1;Q9UK97;Q59EH8;Q9UK97-2;Q4W8W0;Q9UK97-3;C9IY65;C9JDZ9	_AVEEEQNGALY(ph)EAIK_	0	0.125697	0.21979	-0.28	-0.634181	GO:0032006;GO:0031146;GO:0031532;GO:0008283;GO:0044331;GO:0036006;GO:0034614;GO:0006935;GO:0050904;GO:0035426;GO:0038095;GO:0038028;GO:0070102;GO:0038109;GO:0000226;GO:0000278;GO:0033007;GO:0048008;GO:0030838;GO:0030335;GO:0008284;GO:0051092;GO:0046777;GO	GO:0004842;GO:0005524;GO:0005154;GO:0008289;GO:0004715	GO:0005737;GO:0019005;GO:0005938;GO:0030054;GO:0042995;GO:0005856;GO:0005829;GO:0031234;GO:0005634	PF00646;PF00611;PF07714;PF00017	0	-0.07	-0.17	-0.27	-0.78	0	0.37	0.55	-0.47	-0.94	0	0.04	0.19	-0.12	-0.27
714	0.99	FER;TYK3	P16591;B4DL74;B4DSQ2;Q05DA5;Q6PEJ9	_QEDGGVY(ph)SSSGLK_	0	-0.319861	-0.0345755	0.22	0.194415	GO:0031532;GO:0008283;GO:0044331;GO:0036006;GO:0034614;GO:0006935;GO:0050904;GO:0035426;GO:0038095;GO:0038028;GO:0070102;GO:0038109;GO:0000226;GO:0000278;GO:0033007;GO:0048008;GO:0030838;GO:0030335;GO:0008284;GO:0051092;GO:0046777;GO:0042058;GO:0010762;GO	GO:0005524;GO:0005154;GO:0008289;GO:0004715	GO:0005938;GO:0030054;GO:0042995;GO:0005856;GO:0005829;GO:0031234;GO:0005634	PF00611;PF07714;PF00017	0	-0.34	-0.07	0.58	0.35	0	-0.3	0	-0.26	0.02	0	-	-	-	-
11	1	FERMT3;KIND3;MIG2B;URP2;FERMT3;KIND3;MIG2B;URP2	Q86UX7-1;Q86UX7;Q86UX7-2	_TASGDY(ph)IDSSWELR_	0	-0.344409	-0.395811	-0.725	-0.961155	GO:0033622;GO:0007159;GO:0070527;GO:0033632	GO:0005178;GO:0005543	GO:0030054;GO:0042995;GO:0002102	PF00373;PF00169	0	0.04	-0.29	-0.24	-0.45	0	-0.87	-0.51	-1.46	-1.76	0	-	-	-	-
109	1	FFR;ANG2;C11orf2;PP5382	Q9UID3-1;Q9UID3	_ALDSDMQTLVY(ph)ENYNK_	0	-0.19	-0.169688	0.07	0.459516	GO:0006914;GO:0006869;GO:0015031;GO:0042147		GO:0000938;GO:0016021	PF08700	0	-	-0.14	-	0.65	0	-0.19	-0.2	0.07	0.24	0	-	-	-	-
208	1	FGR;SRC2;c-fgr	P09769;B7Z6W7;P78483;P78453;Q5TGY6;Q7KZ45	_LDMGGY(ph)YITTR_	0	0.35	0.4	-0.11	-0.05	GO:0007596;GO:0050830;GO:0002768;GO:0045087;GO:0007229;GO:0018108;GO:0030335;GO:0050715;GO:0043306;GO:0043552;GO:0014068;GO:0046777;GO:0008360;GO:0045088;GO:0050764;GO:0045859;GO:0009615	GO:0005524;GO:0034988;GO:0004715;GO:0001784;GO:0019901	GO:0015629;GO:0005829;GO:0005743;GO:0005758;GO:0005886;GO:0032587	PF07714;PF00017;PF00018	0	-	-	-	-	0	0.35	0.4	-0.11	-0.05	0	-	-	-	-
54	1	FH;FH	P07954-1;P07954;B1ANK7;P07954-2	_IEY(ph)DTFGELK_	0	-0.0922161	0.0558492	-0.331	-0.714798	GO:0006106;GO:0048873;GO:0006099	GO:0004333	GO:0005759;GO:0045239	PF10415;PF00206	0	-	-	-	-	0	-0.25	-0.08	-0.5	-1.07	0	0.05	0.18	-0.18	-0.43
373	1	FLNA;FLN;FLN1;FLNA;FLN;FLN1;FLNA;XX-FW83128A1.1-010;FLNA	P21333-1;P21333;Q60FE5;P21333-2;Q60FE6;Q6NXF2;Q8TES4;Q5HY54;Q96C61;A6NDY9;B2ZZ80;B4E2F9;Q86TQ3;C9JL59	_SPFEVY(ph)VDK_	0	-0.05	-0.12	0.01	0.02	GO:0051764;GO:0031532;GO:0007195;GO:0034329;GO:0042384;GO:0051220;GO:0045022;GO:0001837;GO:0045184;GO:0042177;GO:0043433;GO:0030168;GO:0002576;GO:0043123;GO:0042993;GO:0034394;GO:0050821;GO:0043113;GO:0090307;GO:0030036;GO:0030154;GO:0019221;GO:0007016;GO	GO:0051015;GO:0034988;GO:0001948;GO:0042803;GO:0048365;GO:0017160;GO:0004871;GO:0003779	GO:0015629;GO:0005938;GO:0005829;GO:0070062;GO:0031523;GO:0005634;GO:0005886;GO:0005802;GO:0005925;GO:0016021;GO:0001725;GO:0030018	PF00307;PF00630	0	-	-	-	-	0	-0.05	-0.12	0.01	0.02	0	-	-	-	-
1261	1	FLNA;FLN;FLN1;FLNA;FLN;FLN1;FLNA;XX-FW83128A1.1-010;FLNA	P21333-1;P21333;Q60FE5;P21333-2;Q60FE6;Q6NXF2;Q8TES4;Q5HY54;Q96C61;A6NDY9;B2ZZ80;B4E2F9;Q86TQ3	_LQVEPAVDTSGVQCY(ph)GPGIEGQGVFR_	0	-0.174575	-0.229965	-0.00492	-0.149134	GO:0051764;GO:0031532;GO:0007195;GO:0034329;GO:0042384;GO:0051220;GO:0045022;GO:0001837;GO:0045184;GO:0042177;GO:0043433;GO:0030168;GO:0002576;GO:0043123;GO:0042993;GO:0034394;GO:0050821;GO:0043113;GO:0090307;GO:0030036;GO:0030154;GO:0019221;GO:0007016;GO	GO:0051015;GO:0034988;GO:0001948;GO:0042803;GO:0048365;GO:0017160;GO:0004871;GO:0003779	GO:0015629;GO:0005938;GO:0005829;GO:0070062;GO:0031523;GO:0005634;GO:0005886;GO:0005802;GO:0005925;GO:0016021;GO:0001725;GO:0030018	PF00307;PF00630	0	-	-	-	-	0	-0.21	-0.24	-0.02	-0.2	0	-0.14	-0.22	0.01	-0.1
704	0.98	FLNB;FLNB;FLN1L;FLN3;TABP;TAP;FLNB;FLN1L;FLN3;TABP;TAP;FLNB;FLN1L;FLN3;TABP;TAP;FLNB;FLN1L;FLN3;TABP;TAP;DKFZp686A1668;FLNB;FLN1L;FLN3;TABP;TAP;FLNB;FLN1L;FLN3;TABP;TAP;FLNB;FLN1L;FLN3;TABP;TAP	B2ZZ83;O75369-1;O75369;B2ZZ85;O75369-2;Q60FE7;O75369-6;C9JMC4;O75369-3;C9JKE6;Q68CT4;O75369-7;O75369-4;O75369-5	_MDGTY(ph)ACSYTPVK_	0	0.4	0.14	0.33	0.22					0	-	-	-	-	0	0.4	0.14	0.33	0.22	0	-	-	-	-
125	0.95	ATG4B;APG4B;AUTL1;KIAA0943;ATG4B;APG4B;AUTL1;KIAA0943;DKFZp686G0859	B4DZK0;B7ZA52;Q9Y4P1-1;Q9Y4P1;C9IY48;Q9Y4P1-6;C9JQ72;C9JIK8;C9JG61;Q63HN5	_(ac)MDAATLTY(ph)DTLR_	0	-0.18	-0.318248	-0.43	-0.589688	GO:0006914;GO:0015031;GO:0006508	GO:0008234	GO:0005737	PF03416	0	-	-0.93	-	-0.56	0	-0.18	0.11	-0.43	-0.62	0	-	-	-	-
290	1	ATIC;PURH;OK/SW-cl.86;ATIC;hCG_16691	P31939;B2R7P8;A8K202;B4DP06	_VCM(ox)VY(ph)DLYK_	0	0.0275025	0.0404085	-0.0948	-0.158693	GO:0006189;GO:0003360;GO:0021549;GO:0021987;GO:0046452;GO:0009116;GO:0031100;GO:0006144;GO:0009168;GO:0010035;GO:0046654	GO:0003937;GO:0004643	GO:0005829;GO:0005739	PF01808;PF02142	0	-	-	-	-	0	-0.06	0.16	-0.07	-0.3	0	0.11	-0.09	-0.12	-0.03
56	0.85	ATP5H;My032;ATP5H;My032;ATP5H	O75947-1;O75947;O75947-2;A0PJH2	_LAALPENPPAIDWAY(ph)YK_	0	-0.24	-0.0294456	0.17	0.624985	GO:0006200;GO:0042776;GO:0022904	GO:0015078;GO:0022857	GO:0005753;GO:0000276	PF05873	0	-	-	-	-	0	-0.24	0.01	0.17	0.74	0	-	-0.07	-	0.5
56	1	ATP6V1E1;ATP6E;ATP6E2;ATP6V1E2;ATP6E1;ATP6EL2;ATP6V1EL2;ATP6V1E1;ATP6V1E1	P36543;Q53Y06;Q96A05;A8MUE4;C9J8H1;A8MUN4	_IM(ox)EY(ph)YEK_	0	-0.200421	-0.253051	-0.0972	-0.23669	GO:0015991;GO:0006879;GO:0008286;GO:0051701;GO:0090382;GO:0015992;GO:0033572;GO:0055085	GO:0008553;GO:0046961	GO:0016324;GO:0005829;GO:0005768;GO:0005902;GO:0005739;GO:0016469;GO:0033178	PF01991	0	-	-	-	-	0	-0.32	-0.33	-0.19	-0.4	0	-0.09	-0.18	-0.01	-0.09
97	1	ATPBD4	Q7L8W6;B3KWG1	_CEGDEVEDLY(ph)ELLK_	0	0.33	0.180866	0	-0.261214	GO:0017183	GO:0005524;GO:0017178		PF01902	0	-	-	-	-	0	0.33	0.13	0	0.18	0	-	0.23	-	-0.9
118	1	ATXN2L;A2D;A2LG;A2LP;A2RP;ATXN2L;A2D;A2LG;A2LP;A2RP;ATXN2L;A2D;A2LG;A2LP;A2RP;ATXN2L;A2D;A2LG;A2LP;A2RP;ATXN2L;A2D;A2LG;A2LP;A2RP;ATXN2L;A2D;A2LG;A2LP;A2RP;ATXN2L;A2D;A2LG;A2LP;A2RP	Q8WWM7-3;Q8WWM7;Q63ZY4;Q8WWM7-1;Q8WWM7-2;A8K1R6;Q8WWM7-4;Q8WWM7-5;Q8WWM7-6;Q8WWM7-7;C9JXV8	_GPPQSPVFEGVY(ph)NNSR_	0	-0.221813	-0.129448	-0.419	-0.768505	GO:0010603;GO:0034063;GO:0017183;GO:0006323;GO:0006475;GO:0006474	GO:0005524;GO:0017178;GO:0008080;GO:0004596	GO:0010494;GO:0016020;GO:0016607;GO:0005737;GO:0005634	PF06741;PF07145;PF14438;PF01902;PF00583	0	-0.13	-0.24	-0.27	-0.68	0	-0.45	0.01	-0.63	-1.11	0	-0.11	-0.17	-0.38	-0.57
145	0.98	ATXN2L;A2D;A2LG;A2LP;A2RP;ATXN2L;A2D;A2LG;A2LP;A2RP;ATXN2L;A2D;A2LG;A2LP;A2RP;ATXN2L;A2D;A2LG;A2LP;A2RP;ATXN2L;A2D;A2LG;A2LP;A2RP;ATXN2L;A2D;A2LG;A2LP;A2RP;ATXN2L;A2D;A2LG;A2LP;A2RP	Q8WWM7-3;Q8WWM7;Q63ZY4;Q8WWM7-1;Q8WWM7-2;A8K1R6;Q8WWM7-4;Q8WWM7-5;Q8WWM7-6;Q8WWM7-7;C9JXV8	_NGTTY(ph)EGIFK_	0	0.094415	0.00500866	0.1	0.0133105	GO:0010603;GO:0034063;GO:0017183;GO:0006323;GO:0006475;GO:0006474	GO:0005524;GO:0017178;GO:0008080;GO:0004596	GO:0010494;GO:0016020;GO:0016607;GO:0005737;GO:0005634	PF06741;PF07145;PF14438;PF01902;PF00583	0	-	-	-	-	0	-0.08	0.01	0.09	-0.15	0	0.25	0	0.11	0.16
248	1	BDH1;BDH	Q02338;A1E284	_VSVVEPGNFIAATSLY(ph)SPESIQAIAK_	0	0.529822	1.03706	1.67	2.06426	GO:0060612;GO:0007420;GO:0044255;GO:0046951;GO:0046952;GO:0001889;GO:0046686;GO:0051412;GO:0042493;GO:0032355;GO:0045471;GO:0060416;GO:0032868;GO:0007584;GO:0042594;GO:0009636	GO:0003858;GO:0000166;GO:0005543	GO:0005743;GO:0005759;GO:0005634	PF00106	0	0.9	1.8	2.61	2.99	0	0.37	0.1	0.84	1.28	0	0.23	0.68	0.72	1.12
187	1	BLK;BLK	Q05D26;P51451;Q96IN1	_CLDEGGY(ph)YISPR_	0	0.370866	0.49	0.287	0.7		GO:0005524;GO:0004713		PF07714;PF00017;PF00018	0	-	-	-	-	0	0.42	0.49	0.05	0.7	0	0.32	-	0.49	-
188	1	BLK;BLK	Q05D26;P51451;Q96IN1	_CLDEGGYY(ph)ISPR_	0	0.42	0.5	-0.18	0.48		GO:0005524;GO:0004713		PF07714;PF00017;PF00018	0	-	-	-	-	0	0.42	0.5	-0.18	0.48	0	-	-	-	-
187, 188	1	BLK;BLK	Q05D26;P51451;Q96IN1	_CLDEGGY(ph)Y(ph)ISPR_	0	0.97	0.38	1.32	2.51					0	-	-	-	-	0	0.97	0.38	1.32	2.51	0	-	-	-	-
389	1	BLK;BLK	Q05D26;P51451;Q96IN1	_IIDSEY(ph)TAQEGAK_	0	0.600969	0.64	0.411	0.13		GO:0005524;GO:0004713		PF07714;PF00017;PF00018	0	-	-	-	-	0	0.87	0.64	0.18	0.13	0	0.27	-	0.61	-
6	0.99	BST2	B4E0Z6;Q10589	_(ac)ASTSY(ph)DYCR_	0	0.03	-0.09	0.15	0.07	GO:0051607				0	-	-	-	-	0	0.03	-0.09	0.15	0.07	0	-	-	-	-
8	0.99	BST2	B4E0Z6;Q10589	_(ac)ASTSYDY(ph)CR_	0	0.139579	0.0328054	0.0535	0.0322169	GO:0051607				0	-	-	-	-	0	0.02	-0.06	0.15	0.11	0	0.25	0.12	-0.05	-0.05
610	0.99	C18orf8;MIC1	Q96DM3;B7Z201;B7Z3Q1	_QTEDNM(ox)LFY(ph)TIFR_	0	-0.12	0.09	0.05	-0.29				PF07035	0	-	-	-	-	0	-		-		0	-0.12	0.09	0.05	-0.29
42	1	C3orf60	Q9BU61	_LSPADDELY(ph)QR_	0	-0.18	-0.12	0.21	-0.02	GO:0032981		GO:0005743;GO:0005634	PF04430	0	-	-	-	-	0	-0.18	-0.12	0.21	-0.02	0	-	-	-	-
77	1	C4orf14	Q8NC60;B3KY51	_FLFPEY(ph)ILDPEPQPTR_	0	-0.0305551	0.349931	0.341	0.775059	GO:0006915;GO:0032543;GO:0010941;GO:0043457;GO:0042254	GO:0005525;GO:0003924	GO:0005743	PF01926	0	0.22	1	0.82	1.57	0	-0.13	0.07	0.19	0.22	0	-0.22	-0.37	-0.16	0
438	1	C7orf28A;CGI-43;C7orf28B	O95766;B4DJD2;Q7L8P3	_AMSDY(ph)WVVGK_	0	0.122805	0.162883	0.0117	0.167064					0	-	0.06	-	0.14	0	0.21	0.28	0.08	0.3	0	0.03	0.14	-0.06	0.05
147	1	C9orf78;HCA59;C9orf78	Q9NZ63;Q6GVN4;Q9P0Q6	_NAEDCLY(ph)ELPENIR_	0	-0.52	-0.17	-0.3	0.08			GO:0005737;GO:0005634	PF07052	0	-	-	-	-	0	-0.52	-0.17	-0.3	0.08	0	-	-	-	-
138	1	CALM1;CALM;CAM;CAM1;CALM2;CAM2;CAMB;CALM3;CALML2;CAM3;CAMC;CAMIII;CALM2;CALM3;hCG_17033;hCG_20313	A8K1M2;B2RDW0;P62158;B4DJ51;Q9BRL5;Q96HY3	_DGNGY(ph)ISAAELR_	0	-0.38645	-0.447783	-0.475	-0.896424		GO:0005509;GO:0016301		PF13499	0	-	-	-	-	0	-0.76	-0.53	-1.06	-1.59	0	-0.09	-0.37	-0.06	-0.43
1548	1	CAMSAP1;CAMSAP1;CAMSAP1	Q5T5Y3-3;Q5T5Y3;B7ZLW1;Q5T5Y3-1;Q5T5Y3-2	_ALYCYYPDTEEIY(ph)K_	0	0	-0.23	-0.02	0.08	GO:0007010;GO:0022604		GO:0005737;GO:0005874	PF11971;PF08683	0	-	-	-	-	0	0	-0.23	-0.02	0.08	0	-	-	-	-
371	1	CAPN1;CANPL1;PIG30;CAPN11	P07384;B2RDI5;A8MSM1;B4DWH5	_WNTTLY(ph)EGTWR_	0	0.222813	-0.0339519	-0.0443	0.136048	GO:0008284;GO:0006508;GO:0032801	GO:0005509;GO:0004198	GO:0005737;GO:0005886	PF01067;PF13405;PF00648	0	0.59	-	0.58	-	0	0.07	-0.09	-1.32	0.08	0	-0.08	0.02	0.02	0.19
295	1	CAPZB;RP4-657E11.7-008;hCG_41078;CAPZB;CAPZB	B1AK88;B2R7T8;B4DWA6;P47756-1;P47756;P47756-2;B1AK87;Q7L4N0	_STLNEIY(ph)FGK_	0	-0.0656481	-0.119093	0.135	0.0113947	GO:0030036		GO:0008290;GO:0071203	PF01115	0	-0.01	-0.05	0.18	0.06	0	-0.14	-0.17	0.03	-0.08	0	-0.05	-0.14	0.19	0.05
253	0.94	CASKIN2;KIAA1139	Q8WXE0;B7Z9H1;B4DTT3	_NTY(ph)NQTALDIVNQFTTSQASR_	0	-0.00306525	0.13	-1.49	-2.42			GO:0005737	PF12796;PF00536;PF07653	0	0.32	-	-1.97	-	0	-0.42	0.13	-1.13	-2.42	0	-	-	-	-
231	1	CAT	P04040;B4DWK8;Q8TAK2	_LVNANGEAVY(ph)CK_	0	0.387417	-0.0590386	0.751	2.20882	GO:0009060;GO:0071363;GO:0008203;GO:0020027;GO:0042744;GO:0042697;GO:0043066;GO:0032088;GO:0051781;GO:0051092;GO:0014068;GO:0051289;GO:0006144;GO:0006195;GO:0055093;GO:0001666;GO:0033197;GO:0006641;GO:0009650	GO:0004046;GO:0004096;GO:0020037;GO:0046872;GO:0050661;GO:0042803	GO:0005829;GO:0005783;GO:0005794;GO:0005764;GO:0005758;GO:0005782;GO:0005778;GO:0005886	PF00199;PF06628	0	-	-	-	-	0	0.68	0.14	1.34	3.04	0	0.02	-0.29	-0.26	0.03
674	0.99	CBL;CBL2;RNF55	P22681	_IKPSSSANAIY(ph)SLAAR_	0	-0.0975254	0.06	0.595	-0.6	GO:0007173;GO:0008543;GO:0043066;GO:0042059;GO:0014068;GO:0048260	GO:0005509;GO:0003700;GO:0004871;GO:0004842;GO:0008270	GO:0005829;GO:0016600;GO:0005634;GO:0005886;GO:0005765	PF02262;PF02761;PF02762;PF00627;PF00097;PF08217	0	-	-	-	-	0	-0.34	0.06	0.27	-0.6	0	0.11	-	0.86	-
269	0.85	CCT4;CCTD;SRB;CCT4	P50991;A8K3C3;B5MCQ1;B7Z2F4;B7Z2Z8;B7Z8B1;B7Z9L0	_TDMDNQIVVSDY(ph)AQMDR_	0	-0.32	-0.28	-1.47	-1.75	GO:0051084	GO:0005524;GO:0051082	GO:0005813;GO:0005832;GO:0005829;GO:0042470;GO:0005874;GO:0005634	PF00118	0	-	-	-	-	0	-0.32	-0.28	-1.47	-1.75	0	-	-	-	-
30	1	CCT8;CCTQ;KIAA0002	P50990;B4DEM7;B4DQH4;Q53HU0;Q7Z759;C9JCK6	_HFSGLEEAVY(ph)R_	0	0.0505854	-0.00239832	0.00417	-0.0594556	GO:0051084	GO:0005524;GO:0042623	GO:0016235;GO:0005813;GO:0005829;GO:0045111;GO:0005874	PF00118	0	0.18	0.07	0.06	0.09	0	-0.08	0.12	0.01	-0.26	0	0.04	-0.22	-0.06	-0.03
501	1	CCT8;CCTQ;KIAA0002	P50990;B4DEM7;B4DQH4;Q53HU0;Q7Z759;C9JZV0	_DM(ox)LEAGILDTY(ph)LGK_	0	0.0352166	0.0077839	0.0404	-0.0696881	GO:0051084	GO:0005524;GO:0042623	GO:0016235;GO:0005813;GO:0005829;GO:0045111;GO:0005874	PF00118	0	-	-	-	-	0	0.01	0.15	0.16	-0.1	0	0.06	-0.15	-0.09	-0.04
72	1	CD247;CD3Z;T3Z;TCRZ;CD247;CD3Z;T3Z;TCRZ	P20963-1;P20963;P20963-3;A9Y844;B2LYR2;Q6KAV0	_SADAPAYQQGQNQLY(ph)NELNLGR_	0	0.0795014	0.193463	0.469	0.766346	GO:0050690;GO:0031295;GO:0050852;GO:0016032;GO:0019048;GO:0051084	GO:0042803;GO:0004888;GO:0005524;GO:0051082	GO:0042105;GO:0005737;GO:0016021;GO:0042101;GO:0005813;GO:0005832;GO:0005829;GO:0042470;GO:0005874;GO:0005634	PF02189;PF11628;PF12796;PF00536;PF07653;PF00118	0	0.16	-	0.48	-	0	-0.05	0.09	0.3	0.01	0	0.12	0.29	0.61	1.26
83	1	CD247;CD3Z;T3Z;TCRZ;CD247;CD3Z;T3Z;TCRZ	P20963-1;P20963;P20963-3;A9Y844;B2LYR2;Q6KAV0	_REEY(ph)DVLDKR_	0	0.0475025	0.346782	0.478	0.874648	GO:0050690;GO:0031295;GO:0050852;GO:0016032;GO:0019048;GO:0051084	GO:0042803;GO:0004888;GO:0005524;GO:0051082	GO:0042105;GO:0005737;GO:0016021;GO:0042101;GO:0005813;GO:0005832;GO:0005829;GO:0042470;GO:0005874;GO:0005634	PF02189;PF11628;PF12796;PF00536;PF07653;PF00118	0	-	-	-	-	0	-0.04	0.2	0.23	-0.04	0	0.13	0.48	0.69	1.43
111	1	CD247;CD3Z;T3Z;TCRZ;CD247;CD3Z;T3Z;TCRZ	P20963-1;P20963;P20963-3;A9Y844;B2LYR2	_RKNPQEGLY(ph)NELQK_	0	0.0315557	0.344752	0.117	0.176319	GO:0050690;GO:0031295;GO:0050852;GO:0016032;GO:0019048;GO:0051084	GO:0042803;GO:0004888;GO:0005524;GO:0051082	GO:0042105;GO:0005737;GO:0016021;GO:0042101;GO:0005813;GO:0005832;GO:0005829;GO:0042470;GO:0005874;GO:0005634	PF02189;PF11628;PF12796;PF00536;PF07653;PF00118	0	0.21	0.69	0.21	-0.05	0	-0.23	0.11	-0.04	-0.43	0	0.08	0.16	0.17	0.75
123	1	CD247;CD3Z;T3Z;TCRZ;CD247;CD3Z;T3Z;TCRZ	P20963-1;P20963;P20963-3;A9Y844;B2LYR2	_MAEAY(ph)SEIGM(ox)K_	0	0.117453	0.547712	0.334	0.178021	GO:0050690;GO:0031295;GO:0050852;GO:0016032;GO:0019048;GO:0051084	GO:0042803;GO:0004888;GO:0005524;GO:0051082	GO:0042105;GO:0005737;GO:0016021;GO:0042101;GO:0005813;GO:0005832;GO:0005829;GO:0042470;GO:0005874;GO:0005634	PF02189;PF11628;PF12796;PF00536;PF07653;PF00118	0	0.22	1.05	0.43	-0.01	0	-0.1	0.16	0.19	-0.43	0	0.21	0.26	0.37	0.73
142	1	CD247;CD3Z;T3Z;TCRZ;CD247;CD3Z;T3Z;TCRZ	P20963-1;P20963;P20963-3;A9Y844;B2LYR2	_GHDGLY(ph)QGLSTATK_	0	0.0203084	0.34636	0.109	-0.0312972	GO:0050690;GO:0031295;GO:0050852;GO:0016032;GO:0019048;GO:0051084	GO:0042803;GO:0004888;GO:0005524;GO:0051082	GO:0042105;GO:0005737;GO:0016021;GO:0042101;GO:0005813;GO:0005832;GO:0005829;GO:0042470;GO:0005874;GO:0005634	PF02189;PF11628;PF12796;PF00536;PF07653;PF00118	0	0.2	0.57	0.35	-0.35	0	-0.22	0.21	-0.08	-0.5	0	0.05	0.23	0.02	0.53
153	1	CD247;CD3Z;T3Z;TCRZ;CD247;CD3Z;T3Z;TCRZ	P20963-1;P20963;P20963-3;A9Y844;B2LYR2	_DTY(ph)DALHM(ox)QALPPR_	0	-0.15258	0.0564638	-0.203	0.183576	GO:0050690;GO:0031295;GO:0050852;GO:0016032;GO:0019048;GO:0051084	GO:0042803;GO:0004888;GO:0005524;GO:0051082	GO:0042105;GO:0005737;GO:0016021;GO:0042101;GO:0005813;GO:0005832;GO:0005829;GO:0042470;GO:0005874;GO:0005634	PF02189;PF11628;PF12796;PF00536;PF07653;PF00118	0	-	-	-	-	0	-0.43	0.12	-0.07	-0.51	0	0.08	-0.01	-0.35	0.65
205	1	CD28;hCG_16886;CD28;CD28;CD28;CD28;CD28	Q70WG0;P10747-1;P10747;P10747-3;P10747-4;A8MQU8;P10747-2	_LLHSDY(ph)M(ox)NM(ox)TPR_	0	-0.304798	0.0192025	0.612	1.05386	GO:0006955;GO:0045086;GO:0045840;GO:0042102		GO:0016020	PF07686	0	-	-	-	-	0	-0.66	-0.27	0.06	0.08	0	-0.02	0.26	1.01	1.63
232	1	CD28;hCG_16886;CD28;CD28;CD28;CD28;CD28;CD28	Q70WG0;P10747-1;P10747;P10747-3;P10747-4;A8MQU8;P10747-2;P10747-6;C9JG29;C9JDF6	_DFAAY(ph)R_	0	0.308139	0.637784	1.22	2.01781	GO:0006955;GO:0045086;GO:0045840;GO:0042102		GO:0016020	PF07686	0	-	-	-	-	0	0.1	0.48	0.69	0.9	0	0.49	0.78	1.6	2.64
149	1	CD3D;T3D;CD3D	P04234;B0YIY4;A8MVP6	_NDQVY(ph)QPLRDR_	0	0.337503	0.534189	0.794	1.18907	GO:0045944;GO:0045059;GO:0031295;GO:0050852	GO:0003713;GO:0004888	GO:0042105;GO:0005737;GO:0016021;GO:0042101	PF02189	0	-	-	-	-	0	0.25	0.42	0.62	0.34	0	0.42	0.64	0.95	1.72
160	1	CD3D;T3D;CD3D	P04234;B0YIY4;A8MVP6	_DRDDAQY(ph)SHLGGNWAR_	0	0.259993	0.76213	0.639	0.908345	GO:0045944;GO:0045059;GO:0031295;GO:0050852	GO:0003713;GO:0004888	GO:0042105;GO:0005737;GO:0016021;GO:0042101	PF02189	0	-	1.24	-	0.49	0	0.08	0.3	0.32	0.15	0	0.42	0.58	0.9	1.64
188	1	CD3E;T3E	P07766;A0N2Z5;B4DVW0	_ERPPPVPNPDY(ph)EPIRK_	0	0.18555	0.670823	0.64	0.880564	GO:0007186;GO:0045879;GO:0045060;GO:0046641;GO:0050850;GO:0032729;GO:0045086;GO:0032753;GO:0050731;GO:0002669;GO:0042102;GO:0042981;GO:0007584;GO:0007172;GO:0042110;GO:0031295;GO:0050852;GO:0007169	GO:0019901;GO:0030159;GO:0005057;GO:0042608;GO:0004888	GO:0042105;GO:0009897;GO:0001772;GO:0005887;GO:0042101	PF02189	0	-0.07	1.05	0.77	0.8	0	0.09	0.3	0.61	0.26	0	0.48	0.56	0.53	1.38
199	1	CD3E;T3E	P07766;A0N2Z5;B4DVW0	_GQRDLY(ph)SGLNQR_	0	0.241994	0.840519	0.805	0.752069	GO:0007186;GO:0045879;GO:0045060;GO:0046641;GO:0050850;GO:0032729;GO:0045086;GO:0032753;GO:0050731;GO:0002669;GO:0042102;GO:0042981;GO:0007584;GO:0007172;GO:0042110;GO:0031295;GO:0050852;GO:0007169	GO:0019901;GO:0030159;GO:0005057;GO:0042608;GO:0004888	GO:0042105;GO:0009897;GO:0001772;GO:0005887;GO:0042101	PF02189	0	0.41	1.51	1.21	0.85	0	0.14	0.38	0.2	0	0	0.16	0.29	0.83	1.17
160	1	CD3G;T3G;CD3G	P09693;B0AZV4;B0YIY5;Q53FH3;A8MUH3	_QTLLPNDQLY(ph)QPLK_	0	0.244448	0.792706	0.798	0.881289	GO:0007163;GO:0006461;GO:0015031;GO:0042981;GO:0042110;GO:0031295;GO:0050852	GO:0030159;GO:0042608;GO:0004888	GO:0042105;GO:0005887;GO:0042101	PF02189	0	0.3	1.4	1	0.65	0	0.08	0.23	0.56	0.27	0	0.34	0.47	0.8	1.46
171	1	CD3G;T3G;CD3G	P09693;B0AZV4;B0YIY5;Q53FH3;A8MUH3	_DREDDQY(ph)SHLQGNQLR_	0	0.223521	0.41523	0.9	1.13129	GO:0007163;GO:0006461;GO:0015031;GO:0042981;GO:0042110;GO:0031295;GO:0050852	GO:0030159;GO:0042608;GO:0004888	GO:0042105;GO:0005887;GO:0042101	PF02189	0	0.34	-	1.35	-	0	-0.11	0.19	0.36	0.12	0	0.39	0.61	0.82	1.72
453	0.92	CD5;LEU1	P06127;Q6QHB8	_SHAENPTASHVDNEY(ph)SQPPR_	0	-0.258693	0.166464	-0.191	0.0421251	GO:0008283;GO:0008037;GO:0031295	GO:0005044;GO:0004888	GO:0009897;GO:0005887	PF00530	0	-0.4	-	-0.36	-	0	-0.13	0.1	-0.04	-0.49	0	-	0.23	-	0.43
279	1	CD84;SLAMF5;CD84;SLAMF5;CD84;SLAMF5;CD84;SLAMF5	Q9UIB8-1;Q9UIB8;Q9UIB8-2;Q9UIB8-3;Q9UIB8-7;Q96RX1	_TIY(ph)TYIM(ox)ASR_	0	-0.16	-0.11	-0.11	-0.89	GO:0007596;GO:0006952;GO:0007156;GO:0050900	GO:0004872	GO:0005887		0	-	-	-	-	0	-0.16	-0.11	-0.11	-0.89	0	-	-	-	-
15	1	CDC2;CDC2	P06493-1;P06493;Q5H9N4;P06493-2;B7Z3D6	_IGEGTY(ph)GVVYK_	0	-0.0129399	-0.129274	-0.344	-0.391477	GO:0000187;GO:0000186;GO:0031145;GO:0006915;GO:0007411;GO:0007569;GO:0000075;GO:0051301;GO:0016477;GO:0070301;GO:0007098;GO:0030261;GO:0006281;GO:0006260;GO:0007173;GO:0008543;GO:0000086;GO:0045087;GO:0008286;GO:0007067;GO:0007095;GO:0002755;GO:0043066;GO	GO:0005524;GO:0004693;GO:0035173;GO:0008353;GO:0030332;GO:0046872	GO:0005829;GO:0005815;GO:0030496;GO:0005739;GO:0005654;GO:0005876;GO:0015030;GO:0005813;GO:0000781;GO:0000793;GO:0000307;GO:0005768;GO:0005667;GO:0000805;GO:0000806	PF00069	0	-0.2	-0.53	-0.63	-0.55	0	-0.01	-0.1	-0.22	-0.39	0	0.15	0.16	-0.22	-0.25
19	1	CDC2;CDC2	P06493-1;P06493;Q5H9N4;P06493-2;B7Z3D6	_IGEGTYGVVY(ph)KGR_	0	0.256674	0.253034	-0.00666	0.00347983	GO:0000187;GO:0000186;GO:0031145;GO:0006915;GO:0007411;GO:0007569;GO:0000075;GO:0051301;GO:0016477;GO:0070301;GO:0007098;GO:0030261;GO:0006281;GO:0006260;GO:0007173;GO:0008543;GO:0000086;GO:0045087;GO:0008286;GO:0007067;GO:0007095;GO:0002755;GO:0043066;GO	GO:0005524;GO:0004693;GO:0035173;GO:0008353;GO:0030332;GO:0046872	GO:0005829;GO:0005815;GO:0030496;GO:0005739;GO:0005654;GO:0005876;GO:0015030;GO:0005813;GO:0000781;GO:0000793;GO:0000307;GO:0005768;GO:0005667;GO:0000805;GO:0000806	PF00069	0	0.25	0.29	-0.01	0.03	0	0.26	0.12	0	-0.02	0	0.26	0.34	-0.01	0
746	1	CDC27;D0S1430E;D17S978E	P30260;B4DL80	_ESLVY(ph)FLIGK_	0	0.0852166	0.19	-0.0769	-0.07	GO:0031145;GO:0008283;GO:0007091;GO:0007094;GO:0051436;GO:0051437;GO:0070979		GO:0005680;GO:0005813;GO:0005829;GO:0005654;GO:0005876	PF00515;PF07719	0	-	-	-	-	0	0.06		-0.42		0	0.11	0.19	0.2	-0.07
15	1	CDK2;CDK2deltaT;CDK3	P24941;O75100;Q00526;C9JBI9;B4DDL9	_IGEGTY(ph)GVVYKAR_	0	0.193813	0.00142186	-0.179	-0.263582	GO:0031145;GO:0007596;GO:0051301;GO:0071732;GO:0051298;GO:0006977;GO:0006281;GO:0006260;GO:0000082;GO:0000085;GO:0000086;GO:0016572;GO:0000216;GO:0007126;GO:0007067;GO:0008284;GO:0032298;GO:0045893;GO:0006813;GO:0007265;GO:0060968;GO:0051439;GO:0000084	GO:0005524;GO:0030332;GO:0004693;GO:0046872	GO:0015030;GO:0005813;GO:0000781;GO:0000793;GO:0000307;GO:0005829;GO:0005768;GO:0005667;GO:0000805;GO:0000806	PF00069	0	0.41	-0.07	-0.1	-0.16	0	-0.01	-0.1	-0.22	-0.39	0	0.15	0.16	-0.22	-0.25
19	1	CDK2;CDK2deltaT;CDK3	P24941;O75100;Q00526;C9JBI9;B4DDL9	_VEKIGEGTYGVVY(ph)K_	0	0.322529	0.302456	0.017	0.0453508	GO:0031145;GO:0007596;GO:0051301;GO:0071732;GO:0051298;GO:0006977;GO:0006281;GO:0006260;GO:0000082;GO:0000085;GO:0000086;GO:0016572;GO:0000216;GO:0007126;GO:0007067;GO:0008284;GO:0032298;GO:0045893;GO:0006813;GO:0007265;GO:0060968;GO:0051439;GO:0000084	GO:0005524;GO:0030332;GO:0004693;GO:0046872	GO:0015030;GO:0005813;GO:0000781;GO:0000793;GO:0000307;GO:0005829;GO:0005768;GO:0005667;GO:0000805;GO:0000806	PF00069	0	0.44	0.43	0.06	0.15	0	0.26	0.12	0	-0.02	0	0.26	0.34	-0.01	0
15	0.96	CDK5	Q00535;Q6IAW3;A1XKG3	_IGEGTY(ph)GTVFK_	0	-0.527411	-0.681639	-1.06	-1.05849	GO:0048675;GO:0007411;GO:0048148;GO:0007596;GO:0070509;GO:0051301;GO:0008283;GO:0007160;GO:0021954;GO:0021697;GO:0022038;GO:0030866;GO:0048813;GO:0009790;GO:0021766;GO:0006886;GO:0021819;GO:0008045;GO:0045786;GO:0046826;GO:0031397;GO:0031914;GO:0045892;GO	GO:0030549;GO:0005524;GO:0004693;GO:0005176;GO:0043125;GO:0050321	GO:0030424;GO:0030054;GO:0016533;GO:0005829;GO:0030175;GO:0030426;GO:0030027;GO:0016020;GO:0031594;GO:0043025;GO:0005634;GO:0043204;GO:0005886;GO:0014069;GO:0045211	PF00069	0	-0.29	-0.85	-1.11	-1.17	0	-0.94	-0.38	-1.23	-0.9	0	-0.43	-0.87	-0.87	-1.12
13	1	CDK6	Q00534;A4D1G0	_ADQQY(ph)ECVAEIGEGAYGK_	0	0.0183021	-0.0461168	0.962	2.99597	GO:0014002;GO:0007050;GO:0043697;GO:0051301;GO:0021542;GO:0000080;GO:0000082;GO:0048699;GO:0002244;GO:0060218;GO:0021670;GO:2000773;GO:0050680;GO:0045638;GO:0045668;GO:0007219;GO:0001954;GO:0048146;GO:0010628;GO:2000145;GO:0045646;GO:0010468;GO:0009615;GO	GO:0005524;GO:0004693	GO:0000307;GO:0005829;GO:0005634;GO:0001726	PF00069	0	-	-	-	-	0	0.5	0.31	1.74	3.94	0	-0.71	-0.52	-0.85	-0.72
24	1	CDK6	Q00534;A4D1G0	_ADQQYECVAEIGEGAY(ph)GK_	0	-0.260421	-0.278693	-0.23	0.149202	GO:0014002;GO:0007050;GO:0043697;GO:0051301;GO:0021542;GO:0000080;GO:0000082;GO:0048699;GO:0002244;GO:0060218;GO:0021670;GO:2000773;GO:0050680;GO:0045638;GO:0045668;GO:0007219;GO:0001954;GO:0048146;GO:0010628;GO:2000145;GO:0045646;GO:0010468;GO:0009615;GO	GO:0005524;GO:0004693	GO:0000307;GO:0005829;GO:0005634;GO:0001726	PF00069	0	-	-	-	-	0	-0.38	-0.15	-0.45	0.39	0	-0.15	-0.42	-0.04	-0.14
13, 24	1	CDK6	Q00534;A4D1G0	_ADQQY(ph)ECVAEIGEGAY(ph)GK_	0	0.46	-0.25	2.99	4.94					0	-	-	-	-	0	0.46	-0.25	2.99	4.94	0	-	-	-	-
284	1	CEP55;C10orf3;URCC6;CEP55;C10orf3;URCC6;CEP55;RP11-30E16.2-002	Q53EZ4-1;Q53EZ4;Q53EZ4-2;C9IYN4;Q5VY27	_EVHNLNQLLY(ph)SQR_	0	0.0636213	-0.204063	-0.132	-0.0862568	GO:0000910;GO:0007067		GO:0005814;GO:0005813;GO:0032154;GO:0045171;GO:0030496	PF12180	0	0.3	-0.33	0.24	0.2	0	-0.42	-0.15	-0.47	-0.31	0	0.21	-0.14	-0.26	-0.2
68	1	CFL1;CFL	P23528;B4E112	_EILVGDVGQTVDDPY(ph)ATFVK_	0	-0.4	-0.299446	-0.45	-0.142998	GO:0030036;GO:0030042;GO:0007411;GO:0000910;GO:0030010;GO:0043066;GO:0001755;GO:0001842;GO:0030168;GO:0002576;GO:0030836;GO:0006468;GO:0022604;GO:0043200;GO:0009615;GO:0007266		GO:0030864;GO:0005737;GO:0031258;GO:0016363;GO:0005634;GO:0032587	PF00241	0	-	-	-	-	0	-0.4	-0.34	-0.45	0.11	0	-	-0.26	-	-0.45
140	1	CFL1;CFL	P23528	_HELQANCY(ph)EEVK_	0	-0.190421	-0.114575	-0.0825	-0.0131709	GO:0030036;GO:0030042;GO:0007411;GO:0000910;GO:0030010;GO:0043066;GO:0001755;GO:0001842;GO:0030168;GO:0002576;GO:0030836;GO:0006468;GO:0022604;GO:0043200;GO:0009615;GO:0007266		GO:0030864;GO:0005737;GO:0031258;GO:0016363;GO:0005634;GO:0032587	PF00241	0	-	-	-	-	0	-0.31	-0.15	0	0.16	0	-0.08	-0.08	-0.17	-0.21
85	1	CFL1;CFL;CFL2	P23528;B4E112;Q9Y281;Q549N0	_YALY(ph)DATYETK_	0	-0.06	0.43	1.41	0.37	GO:0030036;GO:0030042;GO:0007411;GO:0000910;GO:0030010;GO:0043066;GO:0001755;GO:0001842;GO:0030168;GO:0002576;GO:0030836;GO:0006468;GO:0022604;GO:0043200;GO:0009615;GO:0007266		GO:0030864;GO:0005737;GO:0031258;GO:0016363;GO:0005634;GO:0032587	PF00241	0	-0.06	0.43	1.41	0.37	0	-		-		0	-	-	-	-
714	1	CHERP;DAN26;SCAF6	Q8IWX8;B4DL82;B4DPM4;Q59ET1	_NSEGWEQNGLY(ph)EFFR_	0	0.0808663	-0.0225741	-0.0578	-0.0484443	GO:0008285;GO:0007399;GO:0051533;GO:0051209;GO:0006396	GO:0003723	GO:0048471;GO:0033017	PF04818;PF01585;PF01805	0	0.03	-0.09	0.02	0	0	0.13	0.17	-0.14	-0.31	0	-	-0.17	-	0.13
3	1	CHI3L2	A8MTM3	_M(ox)LY(ph)QTINSLK_	0	0.37	0.0440555	1.52	2.3152					0	0.37	0.26	1.52	1.96	0	-	-0.21	-	2.6	0	-	-	-	-
228	1	CHN2;ARHGAP3;BCH	B7Z232;C9JQ94;P52757;A4D1A2;B3VCG5;B7Z1V0;B7Z1W9	_M(ox)TTNPIY(ph)EHIGYATLLR_	0	-0.25329	-0.503171	0.342	1.10993	GO:0035556	GO:0046872	GO:0005622	PF00130;PF00620;PF00017	0	-0.05	-0.33	0.79	1.79	0	-		-		0	-0.49	-0.7	-0.31	-0.22
1024	1	CLASP2;KIAA0627;CLASP2	B4DF74;Q96F87;O75122-1;O75122;Q6N029;B2RTR1;Q07A20;Q8NB74;B4DM73;C9JP09;C9J5J5	_DYNPY(ph)NYSDSISPFNK_	0	-0.33477	-0.295811	-0.845	-0.801861					0	-0.14	-0.41	-0.82	-0.62	0	-0.56	-0.19	-0.87	-1.01	0	-	-	-	-
634	1	CLTC;CLH17;CLTCL2;KIAA0034;CLTC;CLH17;CLTCL2;KIAA0034	Q00610-1;Q00610;Q00610-2	_ALEHFTDLY(ph)DIK_	0	0.0803697	0.0487091	0.00961	0.0770655	GO:0019886;GO:0007411;GO:0016044;GO:0007173;GO:0006886;GO:0007067;GO:0042059;GO:0048011;GO:0006892;GO:0031623;GO:0033572	GO:0005198	GO:0030118;GO:0030132;GO:0030130;GO:0030669;GO:0005829;GO:0070062;GO:0042470;GO:0005739;GO:0005886;GO:0005819;GO:0032588	PF00637;PF09268;PF01394	0	0.12	0.08	-0.09	0.09	0	0.04	-0.06	-0.02	0.03	0	0.08	0.12	0.13	0.11
899	1	CLTC;CLH17;CLTCL2;KIAA0034;CLTC;CLH17;CLTCL2;KIAA0034	Q00610-1;Q00610;Q00610-2	_FLRENPY(ph)YDSR_	0	0.135078	0.110333	0.166	0.276883	GO:0019886;GO:0007411;GO:0016044;GO:0007173;GO:0006886;GO:0007067;GO:0042059;GO:0048011;GO:0006892;GO:0031623;GO:0033572	GO:0005198	GO:0030118;GO:0030132;GO:0030130;GO:0030669;GO:0005829;GO:0070062;GO:0042470;GO:0005739;GO:0005886;GO:0005819;GO:0032588	PF00637;PF09268;PF01394	0	0.15	0.25	0.1	0.25	0	0.12	0.02	0.23	0.27	0	-	0.05	-	0.31
900	1	CLTC;CLH17;CLTCL2;KIAA0034;CLTC;CLH17;CLTCL2;KIAA0034	Q00610-1;Q00610;Q00610-2	_ENPYY(ph)DSR_	0	0.11	0.0708663	0.13	0.165009	GO:0019886;GO:0007411;GO:0016044;GO:0007173;GO:0006886;GO:0007067;GO:0042059;GO:0048011;GO:0006892;GO:0031623;GO:0033572	GO:0005198	GO:0030118;GO:0030132;GO:0030130;GO:0030669;GO:0005829;GO:0070062;GO:0042470;GO:0005739;GO:0005886;GO:0005819;GO:0032588	PF00637;PF09268;PF01394	0	-	-	-	-	0	0.11	0.02	0.13	0.16	0	-	0.12	-	0.17
1237	1	CLTC;CLH17;CLTCL2;KIAA0034;CLTC;CLH17;CLTCL2;KIAA0034	Q00610-1;Q00610;Q00610-2	_LASTLVHLGEY(ph)QAAVDGAR_	0	0.153628	0.340931	0.293	0.486474	GO:0019886;GO:0007411;GO:0016044;GO:0007173;GO:0006886;GO:0007067;GO:0042059;GO:0048011;GO:0006892;GO:0031623;GO:0033572	GO:0005198	GO:0030118;GO:0030132;GO:0030130;GO:0030669;GO:0005829;GO:0070062;GO:0042470;GO:0005739;GO:0005886;GO:0005819;GO:0032588	PF00637;PF09268;PF01394	0	0.35	0.62	0.24	0.66	0	-0.13	-0.03	0.42	0.56	0	0.2	0.36	0.21	0.2
1477	1	CLTC;CLH17;CLTCL2;KIAA0034;CLTC;CLH17;CLTCL2;KIAA0034	Q00610-1;Q00610;Q00610-2	_SVNESLNNLFITEEDY(ph)QALR_	0	-0.0130527	0.0354221	0.0586	0.129856	GO:0019886;GO:0007411;GO:0016044;GO:0007173;GO:0006886;GO:0007067;GO:0042059;GO:0048011;GO:0006892;GO:0031623;GO:0033572	GO:0005198	GO:0030118;GO:0030132;GO:0030130;GO:0030669;GO:0005829;GO:0070062;GO:0042470;GO:0005739;GO:0005886;GO:0005819;GO:0032588	PF00637;PF09268;PF01394	0	0.11	0.03	0.07	0.19	0	-0.02	0.13	0.14	0.2	0	-0.14	-0.06	-0.04	-0.01
1487	1	CLTC;CLH17;CLTCL2;KIAA0034;CLTC;CLH17;CLTCL2;KIAA0034	Q00610-1;Q00610;Q00610-2	_TSIDAY(ph)DNFDNISLAQR_	0	0.101321	0.0511415	-0.00255	0.0304868	GO:0019886;GO:0007411;GO:0016044;GO:0007173;GO:0006886;GO:0007067;GO:0042059;GO:0048011;GO:0006892;GO:0031623;GO:0033572	GO:0005198	GO:0030118;GO:0030132;GO:0030130;GO:0030669;GO:0005829;GO:0070062;GO:0042470;GO:0005739;GO:0005886;GO:0005819;GO:0032588	PF00637;PF09268;PF01394	0	0.09	0	-0.07	0.02	0	0.03	0.02	0.02	0.08	0	0.18	0.13	0.04	-0.01
588	1	COPA;COPA	P53621-2;P53621;P53621-1	_GNNVY(ph)CLDR_	0	0.0513013	0.0799929	0.0428	0.0374196	GO:0048205;GO:0006886;GO:0030157;GO:0006890;GO:0006891;GO:0015031	GO:0005198	GO:0030126;GO:0005829;GO:0005615	PF04053;PF06957;PF00400;PF04733	0	-	-	-	-	0	0.34	0.24	0.13	0.27	0	-0.31	-0.1	-0.05	-0.24
354	1	COPB2	P35606;B4DZI8	_DMGSCEIY(ph)PQTIQHNPNGR_	0	0.24	0.15	0.13	0.01	GO:0048205;GO:0006891;GO:0006886;GO:0006890	GO:0005198	GO:0015629;GO:0030126;GO:0005829	PF04053;PF00400	0	-	-	-	-	0	0.24	0.15	0.13	0.01	0	-	-	-	-
202	0.87	COPE;COPE	O14579;Q53HJ6;Q7Z4Z1;Q9UGP6;A6NKA3	_LQDAY(ph)YIFQEMADK_	0	-0.15	0.3	-0.08	-0.1	GO:0048205;GO:0006891;GO:0015031;GO:0006890	GO:0005198	GO:0030126;GO:0005829	PF04733	0	-	-	-	-	0	-0.15	0.3	-0.08	-0.1	0	-	-	-	-
283	0.99	COQ5	Q5HYK3-1;Q5HYK3;B2RDU9;B3GK62;B4DP72	_SYQY(ph)LVESIR_	0	-0.05	0.07	0.11	-0.01	GO:0006744	GO:0008168	GO:0005739	PF01209	0	-	-	-	-	0	-0.05	0.07	0.11	-0.01	0	-	-	-	-
25	1	CORO1A;CORO1	P31146;B4DJS1	_ADQCY(ph)EDVR_	0	-0.352997	-0.2	0.304	2.06	GO:0030036;GO:0007015;GO:0006816;GO:0031589;GO:0048873;GO:0045087;GO:0030595;GO:0051126;GO:0001845;GO:0050918;GO:0030335;GO:0042102;GO:0030833;GO:0008360;GO:0034097;GO:0043029;GO:0032796	GO:0051015;GO:0043548;GO:0042803	GO:0005884;GO:0030864;GO:0001772;GO:0030027;GO:0001891;GO:0045335;GO:0030670	PF08953;PF08954;PF00400	0	-	-	-	-	0	-0.08	-0.2	0.6	2.06	0	-0.69	-	-0.07	-
132	0.91	CRKL	P46109	_TLY(ph)DFPGNDAEDLPFK_	0	-0.03	-0.19	0.79	1.77	GO:0009952;GO:0001568;GO:0007507;GO:0007254;GO:0009887;GO:0060017;GO:0007265;GO:0048538	GO:0005070;GO:0004871	GO:0005829	PF00017;PF00018;PF07653	0	-	-	-	-	0	-0.03	-0.19	0.79	1.77	0	-	-	-	-
184	1	CSK	P41240;A8K3B6;B2R6Q4;B4DMZ0;B5BU52;Q53EL3;B4DP99	_VM(ox)EGTVAAQDEFY(ph)R_	0	-0.41	1.89	0.03	0.39	GO:0034332;GO:0007420;GO:0071375;GO:0007173;GO:0045779;GO:0008285;GO:0070373;GO:0042997;GO:0032715;GO:0033673;GO:0010989;GO:0050765;GO:0048709;GO:0030168;GO:0043406;GO:0046777;GO:0060368;GO:0031295;GO:0050852	GO:0005524;GO:0004715;GO:0008022;GO:0004713	GO:0005911;GO:0005813;GO:0005829;GO:0005794;GO:0045121;GO:0005886	PF07714;PF00017;PF00018	0	-	-	-	-	0	-		-		0	-0.41	1.89	0.03	0.39
416	1	CSK	P41240;A8K3B6;B2R6Q4;B4DMZ0;B5BU52;Q53EL3;B4DP99	_MDAPDGCPPAVY(ph)EVMK_	0	-0.25	-0.02	0.34	1.31	GO:0034332;GO:0007420;GO:0071375;GO:0007173;GO:0045779;GO:0008285;GO:0070373;GO:0042997;GO:0032715;GO:0033673;GO:0010989;GO:0050765;GO:0048709;GO:0030168;GO:0043406;GO:0046777;GO:0060368;GO:0031295;GO:0050852	GO:0005524;GO:0004715;GO:0008022;GO:0004713	GO:0005911;GO:0005813;GO:0005829;GO:0005794;GO:0045121;GO:0005886	PF07714;PF00017;PF00018	0	-	-	-	-	0	-0.25	-0.02	0.34	1.31	0	-	-	-	-
239	1	CSNK2A1;CSNK2A1;CK2A1;CSNK2A1;hCG_39868	B2R6D7;B5BUH5;Q5U5J2;P68400;Q2I0Y7;B4DYS6	_EPFFHGHDNY(ph)DQLVR_	0	-0.21	-0.03	0.08	-0.36		GO:0005524;GO:0004674		PF00069	0	-	-	-	-	0	-		-		0	-0.21	-0.03	0.08	-0.36
255	1	CSNK2A1;CSNK2A1;CK2A1;CSNK2A1;hCG_39868	B2R6D7;B5BUH5;Q5U5J2;P68400;Q2I0Y7;B4DYS6	_VLGTEDLY(ph)DYIDK_	0	0.2	0.0401386	0.16	0.251307		GO:0005524;GO:0004674		PF00069	0	-	-	-	-	0	0.2	0.06	0.16	0.38	0	-	0.02	-	0.11
252	0.99	CTDSP1;NIF3;NLIIF;SCP1;CTDSP1;NIF3;NLIIF;SCP1	C9JF22;Q9GZU7-1;Q9GZU7;C9IYG0;C9JGU6;Q9GZU7-2	_VDDVY(ph)SVLR_	0	-0.211155	-0.0856266	0.946	2.55496					0	-	-0.15	-	2.63	0	0.3	0.57	1.72	3.44	0	-1.01	-1.18	-0.84	-0.77
473	1	CTPS	P17812;B4DMB5;B4DR64;B4E1E0	_LYGDADY(ph)LEER_	0	-0.4	0.76	1.86	-0.02	GO:0044210;GO:0006241;GO:0006541;GO:0015949;GO:0042493	GO:0005524;GO:0003883	GO:0005829	PF06418;PF00117	0	-0.4	-	1.86	-	0	-	0.76	-	-0.02	0	-	-	-	-
70	1	CUGBP2;BRUNOL3;CELF2;ETR3;NAPOR;CUGBP2;BRUNOL3;CELF2;ETR3;NAPOR;CUGBP2;BRUNOL3;CELF2;ETR3;NAPOR;CUGBP2;RP11-544P1.2-003;CUGBP2;BRUNOL3;CELF2;ETR3;NAPOR;CUGBP2;BRUNOL3;CELF2;ETR3;NAPOR	O95319-4;O95319;B2RA86;B4DS31;O95319-3;O95319-1;A8MQ42;B4DDE7;C9J567;Q5VZZ6;O95319-2;B4DIB6;O95319-5;B4DM66;B4DT00;B4DZ01;B4DSZ2	_ELFEPY(ph)GAVYQINVLR_	0	0.054415	0.149477	-0.128	0.195425	GO:0006397;GO:0008016;GO:0006396	GO:0000166;GO:0003723	GO:0005737;GO:0005634	PF00076	0	-	-	-	-	0	0.21	0.48	0.01	0.16	0	-0.12	-0.28	-0.28	0.23
108	1	CYFIP1;KIAA0068;CYFIP2;KIAA1168;PIR121;CYFIP2;KIAA1168;PIR121	B3KWV6;Q7L576-1;Q7L576;Q96F07-1;Q96F07;Q9NSN1;Q96F07-2;B7Z4I3;B7Z8N7;B7Z3H2	_VEIY(ph)EK_	0	0.095078	0.105425	0.0351	0.045078				PF05994	0	-	-	-	-	0	0.11	0.07	0.05	0.06	0	0.08	0.14	0.02	0.03
382	1	CYTH1;CYTH1;D17S811E;PSCD1;CYTH1;D17S811E;PSCD1	A8MWB4;Q15438-1;Q15438;B4DLA7;B7Z1T4;B7Z9W0;Q15438-2	_DPFY(ph)EM(ox)LAAR_	0	-0.567525	-0.450421	-0.558	-0.808699					0	-	-	-	-	0	-0.81	-0.34	-0.76	-1.17	0	-0.36	-0.57	-0.38	-0.52
110	1	DCP1B	Q8IZD4;A8MU23;B4DRD1	_LSIY(ph)GIWFYDK_	0	0.02	0.17	0.0706	0.21	GO:0043928;GO:0010467;GO:0000184	GO:0016787	GO:0005829;GO:0043231;GO:0005634	PF06058	0	-	-	-	-	0	0.02		0.03		0	0.02	0.17	0.11	0.21
133	1	DCP1B	Q8IZD4;A8MU23;B4DRD1	_NLTQY(ph)EQLK_	0	0.120848	0.143917	0.0717	-0.0674441	GO:0043928;GO:0010467;GO:0000184	GO:0016787	GO:0005829;GO:0043231;GO:0005634	PF06058	0	0.15	0.09	-0.03	-0.19	0	0.16	0.15	0.11	-0.03	0	0.05	0.19	0.13	0.01
162	1	DCP2;NUDT20;DCP2;NUDT20	Q8IU60-1;Q8IU60;B7Z3U5;Q8IU60-2	_DDY(ph)IELR_	0	0.06	0	0.05	0.09	GO:0043928;GO:0010467;GO:0071044;GO:0000184;GO:0019886;GO:0008283;GO:0000086;GO:0007067;GO:0007052	GO:0016896;GO:0050072;GO:0030145;GO:0003723;GO:0003774	GO:0000932;GO:0005829;GO:0005634;GO:0016442;GO:0005813;GO:0005869;GO:0030286;GO:0030426;GO:0000776;GO:0016020;GO:0005874;GO:0031982	PF05026;PF00293	0	-	-	-	-	0	0.06	0	0.05	0.09	0	-	-	-	-
318	1	DCTN2;DCTN50;DCTN2;hCG_2016464	Q13561;B2RBK5;B3KTX4;Q53H88;A8K8J9	_VHQLY(ph)ETIQR_	0	0.0184628	-0.0291032	0.00972	0.0586373	GO:0019886;GO:0008283;GO:0000086;GO:0007067;GO:0007052	GO:0003774	GO:0005813;GO:0005829;GO:0005869;GO:0030286;GO:0030426;GO:0000776;GO:0016020;GO:0005874;GO:0031982		0	0.22	0.17	0.01	0.12	0	-0.15	0.02	0.12	-0.05	0	-0.04	-0.32	-0.11	0.1
72	1	DCTN3;DCTN22;DCTN3;DCTN22;DCTN3;RP11-296L22.3-007;DCTN3;DCTN22	O75935-1;O75935;O75935-2;Q5T1I6;Q8NB28;O75935-3	_YLDPEY(ph)IDR_	0	0.080465	0.126782	0.256	-0.0424975	GO:0019886;GO:0000910;GO:0000086;GO:0007017;GO:0007067	GO:0005198	GO:0005813;GO:0032154;GO:0000777;GO:0005829;GO:0005869;GO:0030496;GO:0048471;GO:0005819	PF07426	0	-0.18	-0.02	0.11	-0.13	0	-0.13	0.26	0.16	0.04	0	0.46	-	0.47	-
182	1	DDB1;XAP1	Q16531;B7Z2A1	_FLYGCQAPTICFVY(ph)QDPQGR_	0	-0.02	-0.13	-0.13	-0.18	GO:0000075;GO:0000718;GO:0043161;GO:0042787;GO:0019048;GO:0016055	GO:0003684	GO:0031464;GO:0031465;GO:0005737;GO:0005654	PF03178	0	-	-	-	-	0	-0.02	-0.13	-0.13	-0.18	0	-	-	-	-
871	0.99	DDB1;XAP1	Q16531;B7Z2A1;B4DSA8;B4DZP5;B4DG00	_GAVY(ph)SMVEFNGK_	0	0.0877839	-0.18	0.7	-0.13	GO:0000075;GO:0000718;GO:0043161;GO:0042787;GO:0019048;GO:0016055	GO:0003684	GO:0031464;GO:0031465;GO:0005737;GO:0005654	PF03178	0	0.23	-0.18	-0.12	-0.13	0	-0.07		1.22		0	-	-	-	-
185	1	DDHD1;KIAA1705;DDHD1;KIAA1705	Q8NEL9-1;Q8NEL9;Q8NEL9-2	_PFIGY(ph)DSLR_	0	0.02	0.385588	-0.03	-0.025585	GO:0016042;GO:0071243;GO:0071470;GO:0007059;GO:0008625;GO:0045087;GO:0007243;GO:0097193;GO:0042256;GO:0043066;GO:0030308;GO:0043154;GO:2001243;GO:0031333;GO:0017148;GO:0043065;GO:0030307;GO:0071651;GO:0043280;GO:1900087;GO:0032728;GO:0045944;GO:0045948;GO	GO:0016787;GO:0046872;GO:0005524;GO:0004003;GO:0004004;GO:0003677;GO:0008190;GO:0048027;GO:0008143;GO:0043024;GO:0035613;GO:0008134	GO:0005737;GO:0010494;GO:0005741;GO:0016607;GO:0005634	PF02862;PF00270;PF00271	0	-	-	-	-	0	-	0.55	-	-0.2	0	0.02	0.2	-0.03	0.13
104	1	DDX3X;DBX;DDX3	O00571;A8K538;B4E3E8;B5BTY4;Q59GX6;Q5S4N1;B4DLU5;B4E3C4;B4DLA0	_SDY(ph)DGIGSR_	0	-0.444228	-0.490888	-0.653	-0.232547	GO:0071243;GO:0071470;GO:0007059;GO:0008625;GO:0045087;GO:0007243;GO:0097193;GO:0042256;GO:0043066;GO:0030308;GO:0043154;GO:2001243;GO:0031333;GO:0017148;GO:0043065;GO:0030307;GO:0071651;GO:0043280;GO:1900087;GO:0032728;GO:0045944;GO:0045948;GO:0009615;GO	GO:0005524;GO:0004003;GO:0004004;GO:0003677;GO:0008190;GO:0048027;GO:0008143;GO:0043024;GO:0035613;GO:0008134	GO:0010494;GO:0005741;GO:0016607;GO:0005634	PF00270;PF00271	0	-0.11	-0.62	-0.36	0.13	0	-0.88	-0.32	-1.02	-0.47	0	-	-0.55	-	-0.44
69	0.99	DDX3X;DBX;DDX3;DDX3Y;DBY	O00571;A8K538;B4E3E8;B5BTY4;Q59GX6;Q5S4N1;B4DLU5;B4E3C4;B4DLA0;B4E132;O15523;B4DK29;B4DXX7;B4E010;C9J081;C9J8G5	_DAY(ph)SSFGSR_	0	-0.405543	-0.11	0.0874	0.81	GO:0071243;GO:0071470;GO:0007059;GO:0008625;GO:0045087;GO:0007243;GO:0097193;GO:0042256;GO:0043066;GO:0030308;GO:0043154;GO:2001243;GO:0031333;GO:0017148;GO:0043065;GO:0030307;GO:0071651;GO:0043280;GO:1900087;GO:0032728;GO:0045944;GO:0045948;GO:0009615;GO	GO:0005524;GO:0004003;GO:0004004;GO:0003677;GO:0008190;GO:0048027;GO:0008143;GO:0043024;GO:0035613;GO:0008134	GO:0010494;GO:0005741;GO:0016607;GO:0005634	PF00270;PF00271	0	-0.09	-	0.32	-	0	-0.81	-0.11	-0.19	0.81	0	-	-	-	-
283	1	DDX3X;DBX;DDX3;DDX3Y;DBY	O00571;A8K538;B4E3E8;B5BTY4;Q59GX6;Q5S4N1;B4DLU5;O15523;B4DK29;B4DXX7;B4E010	_ELAVQIY(ph)EEARK_	0	0.0893241	-0.0184244	0.141	0.32098	GO:0071243;GO:0071470;GO:0007059;GO:0008625;GO:0045087;GO:0007243;GO:0097193;GO:0042256;GO:0043066;GO:0030308;GO:0043154;GO:2001243;GO:0031333;GO:0017148;GO:0043065;GO:0030307;GO:0071651;GO:0043280;GO:1900087;GO:0032728;GO:0045944;GO:0045948;GO:0009615;GO	GO:0005524;GO:0004003;GO:0004004;GO:0003677;GO:0008190;GO:0048027;GO:0008143;GO:0043024;GO:0035613;GO:0008134	GO:0010494;GO:0005741;GO:0016607;GO:0005634	PF00270;PF00271	0	0.3	0.11	0.33	0.64	0	0.14	0	0.09	0.25	0	-0.22	-0.18	-0.02	0
313	0.99	DDX6;HLR2;RCK	P26196;B2R858;Q8IV96	_GVTQYY(ph)AYVTER_	0	0.185425	0.172805	0.0596	0.0252166	GO:0033962;GO:0043928;GO:0010467	GO:0005524;GO:0008026;GO:0003723;GO:0003724	GO:0000932;GO:0010494;GO:0005829;GO:0016442	PF00270;PF00271	0	0.15	0.08	0.17	0.05	0	0.22	0.26	-0.06	0	0	-	-	-	-
22	1	DGKA;DAGK;DAGK1;DGKA;DAGK;DAGK1;DAGK1	P23743-1;P23743;P23743-2;B4E0C6;Q3ZE25;O75484;C9JM35	_YM(ox)EY(ph)STK_	0	0.134953	0.185009	0.0601	0.00507798	GO:0035556;GO:0030168;GO:0007205	GO:0005524;GO:0005509;GO:0004143;GO:0005543	GO:0005829;GO:0005886	PF00130;PF00609;PF00781;PF13405	0	-	0.19	-	-0.01	0	0.4		0.08		0	-0.19	0.18	0.04	0.02
507	1	DHCR24;KIAA0018	Q15392;B7Z546;B7Z817;B7ZAV4;Q3LIE7;B7Z919;B7Z943;C9JER2	_LGCQDAFPEVY(ph)DK_	0	-0.28	-0.15	0.18	0.17	GO:0042987;GO:0007050;GO:0016044;GO:0006695;GO:0030539;GO:0043066;GO:0008285;GO:0043154;GO:0031639;GO:0008104;GO:0007265;GO:1901214;GO:0009725;GO:0006979;GO:0043588	GO:0050614;GO:0050660;GO:0016628;GO:0042605;GO:0008762	GO:0005856;GO:0005829;GO:0005789;GO:0000139;GO:0016021;GO:0005634	PF01565	0	-	-	-	-	0	-0.28	-0.15	0.18	0.17	0	-	-	-	-
996	1	DHX30;DDX30;KIAA0890;DHX30;DDX30;KIAA0890;DHX30;DDX30;KIAA0890	Q7L2E3-2;Q7L2E3;Q7L2E3-1;C9JC37;Q7L2E3-3	_ENYLEENLLY(ph)APSLR_	0	0.16984	0.108262	0.00211	-0.0903226	GO:0034605;GO:0007623;GO:0070934;GO:0000398	GO:0005524;GO:0008026;GO:0003682;GO:0003723;GO:0004003;GO:0004004;GO:0003677;GO:0003725	GO:0042645;GO:0005813;GO:0070937;GO:0005730;GO:0005654;GO:0030529	PF00270;PF04408;PF00271;PF07717;PF00035	0	0.35	0.19	-0.01	-0.31	0	0.03	-0.12	-0.09	-0.09	0	0.11	0.23	0.1	0.1
9	1	DHX9;DDX9;LKP;NDH2	Q08211;B3KU66;Q05CI5;Q12803;Q32Q22;Q58F26;Q6PJK6	_NFLY(ph)AWCGK_	0	-0.175811	-0.0691337	-0.158	-0.280129	GO:0034605;GO:0007623;GO:0070934;GO:0000398	GO:0005524;GO:0004003;GO:0004004;GO:0003677;GO:0003725	GO:0005813;GO:0070937;GO:0005730;GO:0005654;GO:0030529	PF00270;PF00035;PF04408;PF00271;PF07717	0	-	-	-	-	0	-0.29	-0.02	-0.31	-0.54	0	-0.07	-0.12	-0.02	-0.06
130	1	DIAPH1;DIAP1;DIAPH1;DIAPH1;DIAPH1;DIAP1	O60610-1;O60610;B4E2I7;Q6URC4;A0RZB7;A0RZB8;B4DVR3;Q17RN4;Q96IL1;Q6UUU0;Q7KZJ7;B9ZVX0;O60610-2	_REM(ox)VSQYLY(ph)TSK_	0	-0.582583	-0.68669	-1.29	-1.69895	GO:0030041;GO:0071420;GO:0007010;GO:0031175;GO:0035372;GO:0008360;GO:0032886;GO:0051279;GO:0007605	GO:0005102	GO:0005737;GO:0072686;GO:0043005;GO:0032587	PF06345;PF06346;PF06367;PF06371;PF02181	0	-0.29	-0.85	-1.16	-1.45	0	-0.95	-0.54	-1.43	-2	0	-	-	-	-
374	1	DIAPH1;DIAP1;DIAPH1;DIAPH1;DIAPH1;DIAP1	O60610-1;O60610;B4E2I7;Q6URC4;A0RZB7;A0RZB8;B4DVR3;Q17RN4;Q96IL1;Q6UUU0;Q7KZJ7;B9ZVX0;O60610-2	_VQLNVFDEQGEEDSY(ph)DLK_	0	0.0208615	0.0686027	0.0524	-0.0933256	GO:0030041;GO:0071420;GO:0007010;GO:0031175;GO:0035372;GO:0008360;GO:0032886;GO:0051279;GO:0007605	GO:0005102	GO:0005737;GO:0072686;GO:0043005;GO:0032587	PF06345;PF06346;PF06367;PF06371;PF02181	0	0.09	0.2	-0.15	-0.09	0	-0.02	-0.1	-0.07	-0.09	0	-0.01	0.09	0.33	-0.1
424	1	DIAPH1;DIAP1;DIAPH1;DIAPH1;DIAPH1;DIAP1	O60610-1;O60610;B4E2I7;Q6URC4;A0RZB7;A0RZB8;B4DVR3;Q17RN4;Q96IL1;Q6UUU0;Q7KZJ7;B9ZVX0;O60610-2	_NDY(ph)EARPQYYK_	0	0.21	-0.01	-0.05	-0.01	GO:0030041;GO:0071420;GO:0007010;GO:0031175;GO:0035372;GO:0008360;GO:0032886;GO:0051279;GO:0007605	GO:0005102	GO:0005737;GO:0072686;GO:0043005;GO:0032587	PF06345;PF06346;PF06367;PF06371;PF02181	0	-	-	-	-	0	0.21	-0.01	-0.05	-0.01	0	-	-	-	-
399	1	DLG1;DLG1;DLG1;DLG1;DLG1;DLG1;DLG1	Q12959-2;Q12959;Q12959-7;B4DGU1;Q59FC4;Q12959-1;Q12959-4;Q12959-6;Q6PJH1;Q12959-3;Q12959-5;B4DF78;B4DGZ8;B4E2H8;C9JBG2	_NTSDFVY(ph)LK_	0	-0.085585	0.119744	0.26	-0.146235	GO:0007015;GO:0032147;GO:0042982;GO:0007411;GO:0001658;GO:0016337;GO:0030866;GO:0048704;GO:0001935;GO:0007163;GO:0060022;GO:0001771;GO:0002088;GO:0031579;GO:0007093;GO:0050680;GO:0045930;GO:0042130;GO:0030432;GO:0030838;GO:0008284;GO:0090004;GO:0043268;GO	GO:0008092;GO:0004385;GO:0004721;GO:0015459	GO:0016323;GO:0031253;GO:0005829;GO:0005783;GO:0005789;GO:0005794;GO:0001772;GO:0009898;GO:0043219;GO:0016328;GO:0045121;GO:0005874;GO:0097025;GO:0035748;GO:0031594;GO:0033268;GO:0005634;GO:0048471;GO:0014069;GO:0045211;GO:0042383;GO:0005923	PF00625;PF09058;PF10608;PF00595;PF10600;PF07653	0	-	-0.09	-	-0.9	0	-0.26	0.1	0.28	-0.21	0	0.07	0.32	0.24	0.39
311	1	DNAJA1;DNAJ2;HDJ2;HSJ2;HSPF4	P31689;B7Z5C0;Q5T7Q0;Q86TL9;Q9NXZ8	_CVLNEGM(ox)PIY(ph)R_	0	0.07	0.0412	-0.01	0.115009	GO:0030521;GO:0006457;GO:0009408;GO:0006986;GO:0030317;GO:0007283	GO:0005524;GO:0050750;GO:0046872	GO:0016020	PF00226;PF01556;PF00684	0	-	-	-	-	0	-	-0.15	-	0.12	0	0.07	0.21	-0.01	0.11
54	0.99	DNAJA2;CPR3;HIRIP4	O60884	_EISFAY(ph)EVLSNPEK_	0	0.08	0.06	0.63	0.86	GO:0008284;GO:0006457;GO:0009408	GO:0005524;GO:0046872	GO:0016020	PF00226;PF01556;PF00684	0	-	-	-	-	0	0.08	0.06	0.63	0.86	0	-	-	-	-
53	1	DNAJB6;HSJ2;MRJ;MSJ1;DNAJB6;HSJ2;MRJ;MSJ1;DNAJB6;HSJ2;MRJ;MSJ1;DNAJB6;DNAJB3;tmp_locus_21	O75190-1;O75190;A8KAG0;B4DN73;O75190-3;A7UJ17;O75190-2;Q49A72;C9J2C4;B4DMJ9;Q75MP3;B4DNF1;C9JDX6;C9J2P2;Q8WWF6;C9JFG6;C9JDR7;C9JB42	_QVAEAY(ph)EVLSDAK_	0	0.64	0.51	1.38	2.56	GO:0045109;GO:0043154;GO:0006457;GO:0006986	GO:0001671;GO:0051087;GO:0031072	GO:0005634;GO:0048471;GO:0030018	PF00226	0	-	-	-	-	0	0.64	0.51	1.38	2.56	0	-	-	-	-
1641	1	DNAJC13;KIAA0678;RME8	O75165;A7E2Y5;B3KN02;Q0D2M7	_M(ox)LNSNTESPY(ph)LIWNNSTR_	0	-0.0511458	0.06	0.00227	0.01				PF00226;PF14237	0	-	-	-	-	0	0.1	0.06	-0.15	0.01	0	-0.22	-	0.14	-
1854	1	DOCK10;KIAA0694;ZIZ3;DOCK10;DRIP2	Q96BY6-1;Q96BY6;B3FL70;Q3LIC8;Q4ZG60;Q68DA4;B4DEY4;B4DF07;C9J4I7;Q4W4X9	_LSDLYY(ph)DIHR_	0	0.165582	0.280299	0.157	0.217045	GO:0007264	GO:0005543;GO:0005089		PF06920;PF14429;PF11878;PF00169	0	0.32	0.31	0.16	0.18	0	0.15	0.29	0.1	0.26	0	0.01	0.24	0.21	0.21
1103	0.93	DOCK11;DOCK11;ZIZ2	A6NIW2;Q5JSL3;B3KNP4	_VQDSNLEY(ph)SLSDEYCK_	0	-0.06	-0.02	-0.05	0.03	GO:0007264	GO:0005085;GO:0005543		PF06920;PF14429;PF11878;PF00169	0	-	-	-	-	0	-0.06	-0.02	-0.05	0.03	0	-	-	-	-
1188	1	DOCK11;DOCK11;ZIZ2	A6NIW2;Q5JSL3;B3KNP4	_DTLY(ph)SCAAM(ox)PNSASR_	0	-0.47	-0.17	-1.07	-1.53	GO:0007264	GO:0005085;GO:0005543		PF06920;PF14429;PF11878;PF00169	0	-	-	-	-	0	-0.47	-0.17	-1.07	-1.53	0	-	-	-	-
1223	1	DOCK11;DOCK11;ZIZ2	A6NIW2;Q5JSL3;B3KNP4	_DTAY(ph)GSFQNGHGIK_	0	-0.418447	-0.32	-0.708	-1.86	GO:0007264	GO:0005085;GO:0005543		PF06920;PF14429;PF11878;PF00169	0	-	-	-	-	0	-0.69	-0.32	-1.24	-1.86	0	-0.19	-	-0.32	-
209	1	DOCK2;KIAA0209	Q92608-1;Q92608;B3KXW9;B3KY14;Q5XG91	_DQPDY(ph)AM(ox)YSR_	0	0.07	-0.225015	-0.79	-1.3488	GO:0030036;GO:0046633;GO:0006935;GO:0001768;GO:0001771;GO:0044351;GO:0001766;GO:0002277;GO:0045060;GO:0050766;GO:0045059;GO:0050690;GO:0007264;GO:0016032	GO:0009055;GO:0020037;GO:0030675;GO:0030676;GO:0042608	GO:0005856;GO:0005829;GO:0012505;GO:0016020	PF06920;PF14429;PF07653	0	0.07	-0.35	-0.79	-1.18	0	-	-0.11	-	-1.54	0	-	-	-	-
212	1	DOCK2;KIAA0209	Q92608-1;Q92608;B3KXW9;B3KY14;Q5XG91	_DQPDYAMY(ph)SR_	0	-0.0974333	-0.0987911	-0.318	-0.84632	GO:0030036;GO:0046633;GO:0006935;GO:0001768;GO:0001771;GO:0044351;GO:0001766;GO:0002277;GO:0045060;GO:0050766;GO:0045059;GO:0050690;GO:0007264;GO:0016032	GO:0009055;GO:0020037;GO:0030675;GO:0030676;GO:0042608	GO:0005856;GO:0005829;GO:0012505;GO:0016020	PF06920;PF14429;PF07653	0	0.13	-0.12	-0.54	-0.9	0	-0.44	-0.02	-0.68	-1.5	0	-0.04	-0.16	0.13	-0.36
1434	1	DOCK2;KIAA0209	Q92608-1;Q92608;B3KXW9;B3KY14;Q5XG91	_NKPVPDQIINFY(ph)K_	0	-0.0242983	0.0103119	0.202	0.0805544	GO:0030036;GO:0046633;GO:0006935;GO:0001768;GO:0001771;GO:0044351;GO:0001766;GO:0002277;GO:0045060;GO:0050766;GO:0045059;GO:0050690;GO:0007264;GO:0016032	GO:0009055;GO:0020037;GO:0030675;GO:0030676;GO:0042608	GO:0005856;GO:0005829;GO:0012505;GO:0016020	PF06920;PF14429;PF07653	0	-	-	-	-	0	-0.07	-0.02	0.13	0.04	0	0.02	0.04	0.27	0.12
449	1	DOK1;DOK1	Q99704-1;Q99704;B3KP83;B4DJN1;Q53GP8;Q99704-3;Q14CB2;Q2TA81	_SHNSALY(ph)SQVQK_	0	-0.274412	0.358139	-0.347	-1.4843	GO:0008286;GO:0007243;GO:0007265	GO:0005543;GO:0005057	GO:0005829;GO:0048471	PF02174	0	-0.11	0.54	-0.25	-1.26	0	-0.46	0.15	-0.45	-1.75	0	-	-	-	-
299	1	DOK2	O60496;A8K7W1;B4DKQ6	_GQEGEY(ph)AVPFDAVAR_	0	-0.346292	-0.111039	-0.341	-0.477345	GO:0007596;GO:0007166;GO:0050900;GO:0007265;GO:0007169	GO:0005543;GO:0005057	GO:0005829	PF02174	0	-0.13	0.34	-0.38	-0.7	0	-0.86	-0.34	-0.77	-1.12	0	-0.16	-0.47	0.02	0.11
6	0.98	DPP3;DPP3	Q9NY33-1;Q9NY33;B4DLX4;B4E357;Q53GT4;Q53HL4;Q5JPB8;Q9NY33-2	_(ac)ADTQY(ph)ILPNDIGVSSLDCR_	0	0.03	-0.15	-0.16	-0.23	GO:0006508;GO:0007411;GO:0007010;GO:0006139;GO:0021772;GO:0014049;GO:0006208;GO:0045664;GO:0001975;GO:0042220;GO:0042493;GO:0007165;GO:0021510;GO:0048489	GO:0004177;GO:0008239;GO:0008237;GO:0008270;GO:0004157	GO:0005737;GO:0005634;GO:0005886;GO:0030424;GO:0005829;GO:0030425;GO:0030426;GO:0005739;GO:0043025;GO:0043234	PF01979	0	-	-	-	-	0	0.03	-0.15	-0.16	-0.23	0	-	-	-	-
32	1	DPYSL2;CRMP2;SDF2L1;UNQ1941/PRO4424;DPYSL2;LCRMP;DPYSL3;CRMP4;DRP3;ULIP	Q16555;A9CQZ2;B4DR31;Q53ET2;Q59GB4;Q8NAN9;Q9HCN8;Q86U75;A9CQZ4;B3SXQ8;Q6DEN2;Q8IXW6;Q14195;B4DLZ4	_IVNDDQSFY(ph)ADIYM(ox)EDGLIK_	0	-0.15	-0.51	0.47	0.03	GO:0007411;GO:0007010;GO:0006139;GO:0021772;GO:0014049;GO:0006208;GO:0045664;GO:0001975;GO:0042220;GO:0042493;GO:0007165;GO:0021510;GO:0048489	GO:0004157	GO:0030424;GO:0005829;GO:0030425;GO:0030426;GO:0005739;GO:0043025;GO:0043234	PF01979	0	-0.15	-0.51	0.47	0.03	0	-		-		0	-	-	-	-
262	1	DRG1;NEDD3	Q9Y295;Q9UFA5	_IDQISIEELDIIY(ph)K_	0	0.04	-0.02	-0.08	0.13	GO:0007275;GO:0006351	GO:0005525;GO:0008134	GO:0005737;GO:0045111;GO:0005634;GO:0005844	PF01926;PF02824	0	-	-	-	-	0	-		-		0	0.04	-0.02	-0.08	0.13
3379	1	DYNC1H1;DHC1;DNCH1;DNCL;DNECL;DYHC;KIAA0325	Q14204;B4DSR6;Q92862;Q9NRC3	_NYMSNPSYNY(ph)EIVNR_	0	-0.07	0.0375025	-0.02	0.0616975	GO:0019886;GO:0008219;GO:0033962;GO:0000086;GO:0007018;GO:0007052;GO:0034063;GO:0006810	GO:0005524;GO:0042623;GO:0003777	GO:0005813;GO:0005868;GO:0005829;GO:0070062;GO:0005794;GO:0005874	PF07728;PF12780;PF08385;PF08393;PF13666;PF03028;PF12777	0	-	0.12	-	-0.01	0	-0.07	-0.05	-0.02	0.13	0	-	-	-	-
145	1	DYRK1A;DYRK;MNB;MNBH;DYRK1A;DYRK;MNB;MNBH;DYRK1A;DYRK;MNB;MNBH;DYRK1A;DYRK;MNB;MNBH;DYRK1A;DYRK;MNB;MNBH	Q13627-1;Q13627;Q13627-2;B4DX02;O60770;O94789;Q15446;Q13627-5;Q13627-4;Q13627-3	_VYNDGYDDDNY(ph)DYIVK_	0	0.213804	0.144029	0.167	0.155006	GO:0007623;GO:0000278;GO:0043518;GO:0007399;GO:0018107;GO:0018108;GO:0090312;GO:0046777	GO:0005524;GO:0004715;GO:0043621;GO:0004674;GO:0004712;GO:0048156	GO:0016607;GO:0030529	PF00069	0	0.17	0.17	0.02	0.07	0	0.26	0.18	0.19	0.15	0	0.21	0.08	0.28	0.24
321	1	DYRK1A;DYRK;MNB;MNBH;DYRK1A;DYRK;MNB;MNBH;DYRK1A;DYRK;MNB;MNBH;DYRK1A;DYRK;MNB;MNBH;DYRK1A;DYRK;MNB;MNBH;DYRK1B;MIRK;DYRK1B;MIRK;DYRK1B;MIRK	Q13627-1;Q13627;Q13627-2;B4DX02;O60770;O94789;Q15446;Q13627-5;Q13627-4;Q13627-3;Q9Y463-1;Q9Y463;B3KQI0;Q9Y463-3;Q9Y463-2;B4DXU2	_IYQY(ph)IQSR_	0	0.26855	0.18168	0.0331	0.0945784	GO:0007623;GO:0000278;GO:0043518;GO:0007399;GO:0018107;GO:0018108;GO:0090312;GO:0046777	GO:0005524;GO:0004715;GO:0043621;GO:0004674;GO:0004712;GO:0048156	GO:0016607;GO:0030529	PF00069	0	0.26	0.26	0.04	0.15	0	0.36	0.09	-0.09	0.01	0	0.18	0.19	0.14	0.12
111	1	DYRK1A;DYRK;MNB;MNBH;DYRK1A;DYRK;MNB;MNBH;DYRK1A;DYRK;MNB;MNBH;DYRK1A;DYRK;MNB;MNBH;DYRK1A;DYRK;MNB;MNBH;DYRK1B;MIRK;DYRK1B;MIRK;DYRK1B;MIRK;DYRK1A	Q13627-1;Q13627;Q13627-2;B4DX02;O60770;O94789;Q15446;Q13627-5;Q13627-4;Q13627-3;Q9Y463-1;Q9Y463;B3KQI0;Q9Y463-3;Q9Y463-2;B4DXU2;A8MUC3	_HINEVY(ph)YAK_	0	0.13	-0.13	0.23	0.22	GO:0007623;GO:0000278;GO:0043518;GO:0007399;GO:0018107;GO:0018108;GO:0090312;GO:0046777	GO:0005524;GO:0004715;GO:0043621;GO:0004674;GO:0004712;GO:0048156	GO:0016607;GO:0030529	PF00069	0	-	-	-	-	0	-		-		0	0.13	-0.13	0.23	0.22
382	1	DYRK2;DYRK2;DYRK4;DYRK4	Q92630-1;Q92630;Q92630-2;Q9NR20-1;Q9NR20;A8K8F7;B4E1A4;Q9NR20-2	_VYTY(ph)IQSR_	0	0.291842	0.260866	0.0737	0.0981256	GO:0042771;GO:0051534;GO:0045725;GO:0007224	GO:0005524;GO:0000287;GO:0030145;GO:0004674;GO:0004712;GO:0004713;GO:0043130	GO:0005737;GO:0005634;GO:0030529;GO:0000151	PF00069	0	0.26	0.21	0.04	0	0	0.39	0.31	0.12	0.19	0	0.22	-	0.06	-
369	1	DYRK3;DYRK3;DYRK3	O43781-1;O43781;A8K574;A8MVI3;O43781-2;B2R859	_LYTY(ph)IQSR_	0	0.262614	0.304055	-0.186	-0.573952	GO:0030218	GO:0005524;GO:0000287;GO:0004672;GO:0004674;GO:0004712;GO:0004713	GO:0005634	PF00069	0	0.16	0.05	-0.44	-0.63	0	0.44	0.52	-0.11	-0.52	0	0.17	-	-0.04	-
213	1	ECT2;ECT2;ECT2;ECT2	Q9H8V3-2;Q9H8V3;C9J743;Q0MT80;Q9H8V3-1;Q6U836;Q96J05;Q96SJ9	_VAVSLGTPIM(ox)KPEWIY(ph)K_	0	0.08	0.0855879	0.11	0.0552166	GO:0032147;GO:0032863;GO:0006915;GO:0033205;GO:0000902;GO:0071277;GO:0070301;GO:0071479;GO:0048011;GO:0043065;GO:0043089;GO:0071777;GO:0043123;GO:0045666;GO:0042307;GO:0051260;GO:0015031;GO:0051988;GO:0007264;GO:0070830	GO:0005096;GO:0005543;GO:0042803;GO:0005089;GO:0004871	GO:0097149;GO:0032154;GO:0005829;GO:0030496;GO:0005634;GO:0005923	PF00533;PF00621	0	-	-	-	-	0	-	-0.1	-	0.03	0	0.08	0.25	0.11	0.08
141	1	EEF1A2;EEF1AL;STN;EEF1A1;EEF1A;EF1A;LENG7;EEF1AL3	Q05639;P68104;A8K9C4;A9X7H1;B4DV42;B4E2C5;Q16577;Q53G85;Q53G89;Q53GA1;Q53GE9;Q53HM9;Q53HQ7;Q53HR1;Q53HR5;Q6IPN6;Q6IPS9;Q6IPT9;Q8IUB0;Q96RE1;Q9H2I7;Q9NZS6;Q5VTE0;Q5JR01;Q59GP5	_EHALLAY(ph)TLGVK_	0	-0.0620428	-0.182827	0.433	0.0834383	GO:0006184;GO:0043066;GO:0010035	GO:0005525;GO:0003924;GO:0003746;GO:0008135	GO:0005853;GO:0043025;GO:0005634	PF00009;PF03144;PF03143	0	-0.48	-0.9	0.98	0.32	0	0.26	0.1	0.17	-0.16	0	-0.06	0.05	-0.07	0.05
29	1	EEF1A2;EEF1AL;STN;EEF1A1;EEF1A;EF1A;LENG7;EEF1AL3;EEF1A1;RP11-505P4.2-003;EEF1A1;EEF1A1	Q05639;P68104;A8K9C4;A9X7H1;B4DV42;B4E2C5;Q16577;Q53G85;Q53G89;Q53GA1;Q53GE9;Q53HM9;Q53HQ7;Q53HR1;Q53HR5;Q6IPN6;Q6IPS9;Q6IPT9;Q8IUB0;Q96RE1;Q9H2I7;Q9NZS6;Q5VTE0;Q5JR01;A6PW80;Q2F837;Q504Z0;Q6IQ15;Q6P082;Q6P4C9;Q8TBL1;Q96C29;Q96CD8;Q96EB3;B4DNE0;Q6NSH7;Q6N	_STTTGHLIY(ph)K_	0	-0.195291	-0.176407	0.439	0.0755502	GO:0006184;GO:0043066;GO:0010035	GO:0005525;GO:0003924;GO:0003746;GO:0008135	GO:0005853;GO:0043025;GO:0005634	PF00009;PF03144;PF03143	0	-0.54	-0.83	1.15	0.37	0	0.07	0.07	-0.13	-0.18	0	-0.18	0.06	-0.1	-0.02
126	1	EEF1B2;EEF1B;EF1B	P24534;A4D1M6	_LAQY(ph)ESK_	0	-0.32	-0.66	-1.14	-1.07		GO:0003746	GO:0005829;GO:0005853	PF10587;PF00736	0	-	-	-	-	0	-		-		0	-0.32	-0.66	-1.14	-1.07
7	0.99	EEF1G;EF1G;PRO1608	P26641;Q2F838;Q2F840;Q53YD7;B4DUK7;B4DSR4	_(ac)AAGTLY(ph)TYPENWR_	0	0.19	-0.00395187	0.32	0.535119	GO:0009615	GO:0003746	GO:0005829;GO:0005853	PF00647;PF00043;PF02798	0	0.19	0.05	0.32	0.24	0	-	-0.06	-	0.78	0	-	-	-	-
9	0.99	EEF1G;EF1G;PRO1608	P26641;Q2F838;Q2F840;Q53YD7;B4DUK7;B4DSR4	_(ac)AAGTLYTY(ph)PENWR_	0	0.279579	0.129113	0.171	-0.278742	GO:0009615	GO:0003746	GO:0005829;GO:0005853	PF00647;PF00043;PF02798	0	-	-1.39	-	-1.52	0	0.39	0.27	0.12	0.16	0	0.16	0.76	0.22	0.01
443	1	EEF2;EF2	P13639;B4DMC6;B4DRE8;Q6PK56;Q8TA90	_KEDLY(ph)LKPIQR_	0	-0.234881	-0.309446	-0.111	0.319477	GO:0006414	GO:0005525;GO:0003924;GO:0003746	GO:0005829;GO:0005844;GO:0030529	PF00679;PF03764;PF00009;PF03144	0	-	-	-	-	0	0.01	-0.27	0.13	0.65	0	-0.53	-0.35	-0.4	-0.11
128	1	EFCAB7;KIAA1799;EFCAB7;KIAA1799	A8K855-1;A8K855;A8K855-2	_QLDVNDDGCILHTDLY(ph)K_	0	0.2	0.24	-0.14	-0.28		GO:0005509		PF13202;PF13499	0	-	-	-	-	0	0.2	0.24	-0.14	-0.28	0	-	-	-	-
83	1	EFHD2;SWS1	Q96C19	_VFNPY(ph)TEFK_	0	0.0339982	-0.161084	-0.173	-0.516196		GO:0005509	GO:0045121	PF13499	0	0.17	-0.42	-0.14	-0.56	0	-0.09	0.04	-0.23	-0.47	0	0.01	-0.14	-0.15	-0.52
271	0.9	EFTUD1;EFTUD1;EFTUD1	Q7Z2Z2-1;Q7Z2Z2;Q7Z2Z2-2;B3KPR5;Q7Z2Z2-3	_TLWGDY(ph)YINMK_	0	0	0.0603119	-0.16	-0.474783	GO:0042256	GO:0005525;GO:0003924;GO:0043022;GO:0003746		PF00679;PF00009;PF03144	0	-	0.03	-	-0.45	0	0	0.09	-0.16	-0.5	0	-	-	-	-
272	0.76	EFTUD1;EFTUD1;EFTUD1	Q7Z2Z2-1;Q7Z2Z2;Q7Z2Z2-2;B3KPR5;Q7Z2Z2-3	_TLWGDYY(ph)INM(ox)K_	0	-0.05	0.03	-0.45	-0.45	GO:0042256	GO:0005525;GO:0003924;GO:0043022;GO:0003746		PF00679;PF00009;PF03144	0	-0.05	0.03	-0.45	-0.45	0	-		-		0	-	-	-	-
32	1	EIF3A;EIF3S10;KIAA0139	Q14152;B4DYS1;Q05BS0;Q24JU4;Q3B770;Q6P1R0;Q7Z5T5	_QPALDVLY(ph)DVM(ox)K_	0	-0.202667	0.106413	-0.0956	-0.012958	GO:0001732	GO:0005198;GO:0003743	GO:0005829;GO:0005852;GO:0005730	PF01399	0	-0.36	0.23	-0.15	0.01	0	-0.13	0.16	-0.12	-0.06	0	-0.13	-0.09	-0.02	0.01
382	1	EIF3A;EIF3S10;KIAA0139	Q14152;B4DYS1;Q05BS0;Q24JU4;Q3B770;Q6P1R0;Q7Z5T5	_FNVLQY(ph)VVPEVK_	0	0.06	0.2	-0.21	0.05	GO:0001732	GO:0005198;GO:0003743	GO:0005829;GO:0005852;GO:0005730	PF01399	0	-	-	-	-	0	-		-		0	0.06	0.2	-0.21	0.05
449	1	EIF3B;EIF3S9;EIF3B;EIF3S9	P55884-2;P55884;P55884-1;A4D210;B4DV79;B4DXN6;Q86UM1;Q96G38	_MTLDTLSIY(ph)ETPSM(ox)GLLDK_	0	0.048102	-0.0238287	-0.0592	-0.000953378	GO:0006446	GO:0000166;GO:0032947;GO:0003743	GO:0005829;GO:0005852	PF08662;PF00076	0	0.01	-0.04	-0.15	0.07	0	0.2	0.09	0.09	0.04	0	-0.08	-0.13	-0.13	-0.12
132	1	EIF3EIP;AL022311.1-001;EIF3L;EIF3EIP;EIF3S6IP;HSPC021;HSPC025;MSTP005	B0QY89;B3KPB9;Q9Y262;B4DQF6;B4DYB2;B4DEH4;C9K0Q7;C9JHP4	_VY(ph)EIQDIYENSWTK_	0	0.16	0.34	0.06	-0.04				PF10255	0	-	-	-	-	0	0.16	0.34	0.06	-0.04	0	-	-	-	-
458	0.98	EIF3EIP;AL022311.1-001;EIF3L;EIF3EIP;EIF3S6IP;HSPC021;HSPC025;MSTP005;EIF3EIP;EIF3S6IP;AL022311.1-002;hCG_41840	B0QY89;B3KPB9;Q9Y262;B4DQF6;B4DYB2;B0QY90;B3KNG0;Q7Z5X3;Q8N7H0	_GDPQVYEELFSY(ph)SCPK_	0	-0.09	0	-0.15	-0.03				PF10255	0	-	-	-	-	0	-0.09	0	-0.15	-0.03	0	-	-	-	-
169	1	EIF3M;HFLB5;PCID1;GA17;PNAS-125	Q7L2H7;B4E2Q4	_LLY(ph)EALVDCK_	0	0.206949	0.316829	0.0728	0.286949	GO:0006413	GO:0003743	GO:0005852	PF01399	0	-	-	-	-	0	0.28	0.12	-0.02	0.21	0	0.13	0.49	0.16	0.36
351	1	EIF3M;HFLB5;PCID1;GA17;PNAS-125	Q7L2H7;B4E2Q4	_QQWQQLY(ph)DTLNAWK_	0	0.0612473	0.118818	0.0142	-0.00118239	GO:0006413	GO:0003743	GO:0005852	PF01399	0	-	-	-	-	0	0.12	0.01	-0.1	-0.11	0	0	0.22	0.12	0.1
197	1	EIF4A1;DDX2A;EIF4A	P60842;A8K088;A8K7F6;B4DKP9;B4DNH2;B4E047;Q59F68	_GFKDQIY(ph)DIFQK_	0	-0.198541	-0.202412	0.16	0.843138	GO:0019221;GO:0000289;GO:0006413;GO:0019048	GO:0005524;GO:0008026;GO:0004386;GO:0003729;GO:0000339;GO:0008135;GO:0003743	GO:0005829;GO:0016281	PF00270;PF00271	0	-0.23	-0.02	0.63	1.38	0	0.14	0.02	0.14	1.03	0	-0.6	-0.72	-0.51	-0.44
199	1	EIF4A2;DDX2B;EIF4F;EIF4A2;DDX2B;EIF4F;EIF4A2;hCG_1784041	Q14240-2;Q14240;Q14240-1;Q86WD0;Q96B07;Q9NZE6;B4DJX6	_DQIY(ph)EIFQK_	0	0.15	-0.18	0.02	-0.22	GO:0019221;GO:0000289;GO:0006446;GO:0019048	GO:0005524;GO:0008026;GO:0004386;GO:0003743	GO:0005829;GO:0016281	PF00270;PF00271	0	-	-	-	-	0	0.15	-0.18	0.02	-0.22	0	-	-	-	-
54	1	EIF4A3;DDX48;KIAA0111;DKFZp566L241;EIF4A1;EIF4A1;DDX2A;EIF4A;EIF4A2;DDX2B;EIF4F;EIF4A2;DDX2B;EIF4F	P38919;B4E102;C9JM32;Q5JWW0;Q9NZR9;Q59GT8;C9JUF0;P60842;A8K088;A8K7F6;B4DKP9;B4DNH2;B4E047;Q59F68;Q14240-2;Q14240;Q14240-1;Q86WD0	_GIY(ph)AYGFEK_	0	0.18	0.09	0.81	2.16	GO:0019221;GO:0000398;GO:0051028;GO:0017148;GO:0000184;GO:0000289;GO:0048026;GO:0045944;GO:0045727;GO:0006364	GO:0005524;GO:0004004;GO:0008143	GO:0071013;GO:0005829;GO:0035145;GO:0016607	PF00270;PF00271	0	-	-	-	-	0	0.18	0.09	0.81	2.16	0	-	-	-	-
56	1	EIF4A3;DDX48;KIAA0111;DKFZp566L241;EIF4A1;EIF4A1;DDX2A;EIF4A;EIF4A2;DDX2B;EIF4F;EIF4A2;DDX2B;EIF4F	P38919;B4E102;C9JM32;Q5JWW0;Q9NZR9;Q59GT8;C9JUF0;P60842;A8K088;A8K7F6;B4DKP9;B4DNH2;B4E047;Q59F68;Q14240-2;Q14240;Q14240-1;Q86WD0	_GIYAY(ph)GFEK_	0	-0.07	-0.03	0.07	1.03	GO:0019221;GO:0000398;GO:0051028;GO:0017148;GO:0000184;GO:0000289;GO:0048026;GO:0045944;GO:0045727;GO:0006364	GO:0005524;GO:0004004;GO:0008143	GO:0071013;GO:0005829;GO:0035145;GO:0016607	PF00270;PF00271	0	-0.07	-	0.07	-	0	-	-0.03	-	1.03	0	-	-	-	-
12	0.99	EIF4H;KIAA0038;WBSCR1;WSCR1	Q15056-1;Q15056;Q75MU2	_(ac)ADFDTYDDRAY(ph)SSFGGGR_	0	-0.129031	0.61	0.545	1.37	GO:0048589;GO:0006446;GO:0019953;GO:0019048	GO:0000166;GO:0003743	GO:0005829;GO:0016281;GO:0048471	PF00076	0	0.14	0.61	0.94	1.37	0	-0.46		0		0	-	-	-	-
101	1	EIF4H;KIAA0038;WBSCR1;WSCR1;EIF4H;KIAA0038;WBSCR1;WSCR1	Q15056-1;Q15056;Q75MU2;Q15056-2;A4D198;B4DMV6;Q75MT8;Q75MU1	_EALTY(ph)DGALLGDR_	0	0.13	0.291115	0.69	2.73355	GO:0048589;GO:0006446;GO:0019953;GO:0019048	GO:0000166;GO:0003743	GO:0005829;GO:0016281;GO:0048471	PF00076	0	-	0.64	-	3.03	0	0.13	-0.17	0.69	2.36	0	-	-	-	-
904	0.95	FLNB;FLNB;FLN1L;FLN3;TABP;TAP;FLNB;FLN1L;FLN3;TABP;TAP;FLNB;FLN1L;FLN3;TABP;TAP;FLNB;FLN1L;FLN3;TABP;TAP;DKFZp686A1668;FLNB;FLN1L;FLN3;TABP;TAP;FLNB;FLN1L;FLN3;TABP;TAP;FLNB;FLN1L;FLN3;TABP;TAP	B2ZZ83;O75369-1;O75369;B2ZZ85;O75369-2;Q60FE7;O75369-6;C9JMC4;O75369-3;C9JKE6;Q68CT4;O75369-7;O75369-4;O75369-5	_DLDIIDNYDY(ph)SHTVK_	0	0.307417	0.03	0.0278	-0.14					0	-0.06	0.03	-0.13	-0.14	0	0.6		0.17		0	-	-	-	-
1232	1	FRAP1;FRAP;FRAP2	P42345;B3KX59;B4DZD5;B4E2H2;Q4LE76;Q96QW8	_GYTLADEEEDPLIY(ph)QHR_	0	0.073463	0.175849	-0.643	-0.670484	GO:0016049;GO:0071456;GO:0031669;GO:0007173;GO:0008543;GO:0007281;GO:0008286;GO:0010507;GO:0045792;GO:0016242;GO:0051534;GO:0048011;GO:0018105;GO:0018107;GO:0048015;GO:0030838;GO:0001938;GO:0010592;GO:0046889;GO:0010831;GO:0050731;GO:0051897;GO:0001934;GO	GO:0005524;GO:0008144;GO:0004674;GO:0043022;GO:0001030;GO:0001031;GO:0001032;GO:0001156	GO:0012505;GO:0005789;GO:0000139;GO:0005764;GO:0016020;GO:0005741;GO:0070438;GO:0005942;GO:0016605;GO:0031931;GO:0031932	PF11865;PF02259;PF02260;PF00454;PF08771	0	0.17	0.04	-0.47	-0.48	0	-0.03	0.3	-0.84	-0.89	0	-	-	-	-
306	1	FRS2	Q8WU20	_LVY(ph)ENINGLSIPSASGVR_	0	-0.533654	0.221301	0.0154	0.897462	GO:0000187;GO:0000186;GO:0008595;GO:0008543;GO:0030900;GO:0007186;GO:0001702;GO:0008286;GO:0048011;GO:0007405;GO:0046619;GO:0001759;GO:0060527;GO:0050678;GO:0007185;GO:0003281	GO:0019211;GO:0005068	GO:0012505;GO:0005768;GO:0005887	PF02174	0	-	0.51	-	1.42	0	-1.29		0.05		0	-0.04	-0.14	-0.02	0.07
68	0.9	FXR1;FXR1	P51114-1;P51114;B4DXZ6;C9JLJ3;P51114-2;C9JK72;C9JAJ4	_EISEGDEVEVY(ph)SR_	0	-0.191874	0.23	0.251	1.07	GO:0006915;GO:0030154;GO:0007517;GO:0017148;GO:0006955;GO:0007243;GO:0006607;GO:0006468;GO:0050852	GO:0002151;GO:0003730;GO:0003723;GO:0005102	GO:0043034;GO:0005737;GO:0005730;GO:0005844;GO:0015629;GO:0005829;GO:0005634	PF05641;PF12235;PF00013;PF07653	0	-0.29	0.23	0.54	1.07	0	-0.1		-0.11		0	-	-	-	-
581	1	FYB;FYB;SLAP130	A8K2Y8;B4DLN2;Q05DE9;Q9NZI9;O15117	_TTAVEIDY(ph)DSLK_	0	-0.133218	-0.352672	-0.684	-1.09228					0	0	-0.51	-0.56	-1.01	0	-0.28	-0.12	-0.82	-1.59	0	-	-0.46	-	-0.79
213	1	FYN;FYN;FYN;RP1-66H14.1-003;FYN;YES1;YES	P06241-1;P06241;P06241-2;B3KPS6;Q5R3A8;P06241-3;P07947;B2RA70	_LDNGGY(ph)YITTR_	0	0.0760481	-0.188693	2.58	4.04377	GO:0050798;GO:0007411;GO:0006816;GO:0071363;GO:0071375;GO:0048813;GO:0050966;GO:0007631;GO:0030900;GO:0007243;GO:0007612;GO:0050900;GO:2001240;GO:0010629;GO:0042177;GO:0001764;GO:0018108;GO:0030168;GO:0010976;GO:0046777;GO:0008360;GO:0050690;GO:0042493;GO	GO:0005524;GO:0046872;GO:0004715;GO:0008144;GO:0004674;GO:0043022;GO:0001030;GO:0001031;GO:0001032;GO:0001156	GO:0005829;GO:0005768;GO:0005739;GO:0005634;GO:0005886;GO:0014069;GO:0012505;GO:0005789;GO:0000139;GO:0005764;GO:0016020;GO:0005741;GO:0070438;GO:0005942;GO:0016605;GO:0031931;GO:0031932	PF07714;PF00017;PF00018;PF11865;PF02259;PF02260;PF00454;PF08771	0	0.13	-0.33	-0.11	-0.39	0	0.02	-0.06	3.46	5.01	0	-	-	-	-
440	1	FYN;FYN;FYN;RP1-66H14.1-003;FYN;YES1;YES;SRC;SRC1;SRC;SRC1	P06241-1;P06241;P06241-2;B3KPS6;Q5R3A8;P06241-3;P07947;B2RA70;P12931-2;P12931;P12931-1;Q71UK5;Q9H7V3	_WTAPEAALY(ph)GR_	0	0.044816	-0.0356481	-0.035	0.475425	GO:0050798;GO:0007411;GO:0006816;GO:0071363;GO:0071375;GO:0048813;GO:0050966;GO:0007631;GO:0030900;GO:0007243;GO:0007612;GO:0050900;GO:2001240;GO:0010629;GO:0042177;GO:0001764;GO:0018108;GO:0030168;GO:0010976;GO:0046777;GO:0008360;GO:0050690;GO:0042493;GO	GO:0005524;GO:0046872;GO:0004715;GO:0008144;GO:0004674;GO:0043022;GO:0001030;GO:0001031;GO:0001032;GO:0001156	GO:0005829;GO:0005768;GO:0005739;GO:0005634;GO:0005886;GO:0014069;GO:0012505;GO:0005789;GO:0000139;GO:0005764;GO:0016020;GO:0005741;GO:0070438;GO:0005942;GO:0016605;GO:0031931;GO:0031932	PF07714;PF00017;PF00018;PF11865;PF02259;PF02260;PF00454;PF08771	0	0.12	0.02	-0.02	0.74	0	-0.04	-0.02	0.04	0.77	0	0.05	-0.11	-0.13	-0.33
549	1	G6PD;G6PD;G6PD	P11413-2;P11413;P11413-3;A8K8D9;P11413-1;Q0PHS4;Q2Q9B7;Q2Q9H2;Q2VF42	_RVGFQY(ph)EGTYK_	0	0.040992	-0.0877831	-0.0499	-0.107726	GO:0034599;GO:0006695;GO:0001816;GO:0043249;GO:0051156;GO:0006749;GO:0010734;GO:0019322;GO:0009051;GO:0045471;GO:0032094;GO:0014070;GO:0046390;GO:2000402	GO:0005536;GO:0004345;GO:0050661	GO:0005813;GO:0005829;GO:0009898;GO:0043231;GO:0005634;GO:0005739;GO:0005886	PF02781;PF00479	0	0.09	-0.17	-0.06	0.03	0	-0.12	-0.01	-0.03	-0.26	0	0.14	-	-0.06	-
553	1	G6PD;G6PD;G6PD	P11413-2;P11413;P11413-3;A8K8D9;P11413-1;Q0PHS4;Q2Q9B7;Q2Q9H2;Q2VF42	_RVGFQYEGTY(ph)K_	0	0.1113	0.0312556	-0.0547	-0.30692	GO:0034599;GO:0006695;GO:0001816;GO:0043249;GO:0051156;GO:0006749;GO:0010734;GO:0019322;GO:0009051;GO:0045471;GO:0032094;GO:0014070;GO:0046390;GO:2000402	GO:0005536;GO:0004345;GO:0050661	GO:0005813;GO:0005829;GO:0009898;GO:0043231;GO:0005634;GO:0005739;GO:0005886	PF02781;PF00479	0	0.32	0.09	0.03	-0.24	0	-0.18	0.2	-0.33	-0.9	0	0.15	-0.23	0.1	0.06
447	1	G6PD;G6PD;G6PD;G6PD	P11413-2;P11413;P11413-3;A8K8D9;P11413-1;Q0PHS4;Q2Q9B7;Q2Q9H2;Q2VF42;B4DYA7;Q0PHS1	_VQPNEAVY(ph)TK_	0	-0.0216594	-0.0327276	0.0283	-0.0474441	GO:0034599;GO:0006695;GO:0001816;GO:0043249;GO:0051156;GO:0006749;GO:0010734;GO:0019322;GO:0009051;GO:0045471;GO:0032094;GO:0014070;GO:0046390;GO:2000402	GO:0005536;GO:0004345;GO:0050661	GO:0005813;GO:0005829;GO:0009898;GO:0043231;GO:0005634;GO:0005739;GO:0005886	PF02781;PF00479	0	0.15	-0.02	0.12	0.03	0	-0.23	-0.09	-0.04	-0.17	0	-0.01	0.01	0	-0.01
470	0.86	G6PD;G6PD;G6PD;G6PD	P11413-2;P11413;P11413-3;A8K8D9;P11413-1;Q0PHS4;Q2Q9B7;Q2Q9H2;Q2VF42;B4DYA7;Q0PHS1	_KPGMFFNPEESELDLTY(ph)GNR_	0	-0.43	-0.24	-0.18	-0.42	GO:0034599;GO:0006695;GO:0001816;GO:0043249;GO:0051156;GO:0006749;GO:0010734;GO:0019322;GO:0009051;GO:0045471;GO:0032094;GO:0014070;GO:0046390;GO:2000402	GO:0005536;GO:0004345;GO:0050661	GO:0005813;GO:0005829;GO:0009898;GO:0043231;GO:0005634;GO:0005739;GO:0005886	PF02781;PF00479	0	-	-	-	-	0	-0.43	-0.24	-0.18	-0.42	0	-	-	-	-
112	1	G6PD;G6PD;G6PD;G6PD;G6PD	P11413-2;P11413;P11413-3;A8K8D9;P11413-1;Q0PHS4;Q2Q9B7;Q2Q9H2;Q2VF42;B4DYA7;Q0PHS1;A2IBT6;A7IZZ3;B6ZHS6;Q0PHS2;Q0PHS3;Q0PHS5;Q0PHS6	_NSYVAGQY(ph)DDAASYQR_	0	0.0416975	0.00885416	-0.02	0.09	GO:0034599;GO:0006695;GO:0001816;GO:0043249;GO:0051156;GO:0006749;GO:0010734;GO:0019322;GO:0009051;GO:0045471;GO:0032094;GO:0014070;GO:0046390;GO:2000402	GO:0005536;GO:0004345;GO:0050661	GO:0005813;GO:0005829;GO:0009898;GO:0043231;GO:0005634;GO:0005739;GO:0005886	PF02781;PF00479	0	0.11	-0.16	-0.03	0.09	0	-0.03	0.16	-0.01	0.09	0	-	-	-	-
202	1	G6PD;G6PD;G6PD;G6PD;G6PD	P11413-2;P11413;P11413-3;A8K8D9;P11413-1;Q0PHS4;Q2Q9B7;Q2Q9H2;Q2VF42;B4DYA7;Q0PHS1;A2IBT6;A7IZZ3;B6ZHS6;Q0PHS2;Q0PHS3;Q0PHS5;Q0PHS6	_IDHY(ph)LGK_	0	0.0581385	0.0750087	-0.117	-0.0142983	GO:0034599;GO:0006695;GO:0001816;GO:0043249;GO:0051156;GO:0006749;GO:0010734;GO:0019322;GO:0009051;GO:0045471;GO:0032094;GO:0014070;GO:0046390;GO:2000402	GO:0005536;GO:0004345;GO:0050661	GO:0005813;GO:0005829;GO:0009898;GO:0043231;GO:0005634;GO:0005739;GO:0005886	PF02781;PF00479	0	-	-	-	-	0	0.24	0.08	-0.21	0.03	0	-0.15	0.07	-0.03	-0.06
166	1	GADD45GIP1;PLINP1;PRG6	Q8TAE8;Q7LAX7	_LQAEAQELLGY(ph)QVDPR_	0	0.379516	0.77	0.742	0.99	GO:0007049;GO:0019048		GO:0005739;GO:0005634	PF10147	0	0.57	0.77	1.05	0.99	0	0.16		0.35		0	-	-	-	-
348	1	GART;PGFT;PRGS;GART;PGFT;PRGS	P22102-1;P22102;B4DJ93;Q15374;Q3B7A7;Q59HH3;Q71VH3;P22102-2	_GYPGDY(ph)TK_	0	-0.037891	-0.164982	0.0565	-0.0365636	GO:0006189;GO:0032259;GO:0009113;GO:0006144;GO:0009168	GO:0005524;GO:0046872;GO:0008168;GO:0004637;GO:0004641;GO:0004644	GO:0005829	PF00586;PF02769;PF00551;PF01071;PF02843;PF02844	0	-0.13	-0.48	0.18	0.01	0	-0.05	-0.03	0.03	-0.18	0	0.06	-0.03	-0.05	0.05
108, 109	0.78	GCET2;GAL;GCET2	C9JUG6;Q8N6F7;B2R8H0;C9JD17;C9IZ21;C9JY41;A6NFZ2;C9IY73	_VLCTRPSGNSAEEY(ph)Y(ph)ENVPCK_	0	0.18	0.24	0.81	2.27					0	-	-	-	-	0	0.18	0.24	0.81	2.27	0	-	-	-	-
109	1	GCET2;GAL;GCET2	C9JUG6;Q8N6F7;B2R8H0;C9JD17;C9IZ21;C9JY41;A6NFZ2;C9IY73	_VLCTRPSGNSAEEYY(ph)ENVPCK_	0	0.75	0.05166	0.94	1.3331					0	-	-	-	-	0	0.75	0.46	0.94	2.11	0	-	-0.52	-	-0.47
150	0.98	GCET2;GAL;GCET2	C9JUG6;Q8N6F7;B2R8H0;C9JD17;C9IZ21;C9JY41;A6NFZ2	_SPEDEY(ph)ELLMPHR_	0	0.58	-3.16	1.09	1.27					0	-	-	-	-	0	0.58	-3.16	1.09	1.27	0	-	-	-	-
97	1	GDI1;GDIL;OPHN2;RABGDIA;XAP4;GDI2;RP11-318E3.2-007;GDI2;RABGDIB;GDI2;RP11-318E3.2-004	P31150;B4DH24;B4E070;B4DHX4;C9JHU7;B4DLV7;Q5SX90;P50395;Q6IAT1;Q5SX86	_M(ox)LLY(ph)TEVTR_	0	0.171966	0.0976963	0.0534	0.0447372	GO:0050771;GO:0043547;GO:0015031;GO:0051056;GO:0051592;GO:0007264	GO:0005092;GO:0005096;GO:0005093	GO:0005829;GO:0030496;GO:0043005;GO:0043234	PF00996	0	0.25	0.04	0.07	0.13	0	0.26	0.17	0.04	0.02	0	-0.01	0.08	0.05	-0.02
207	1	GDI2;RP11-318E3.2-007;GDI2;RABGDIB;GDI2;RP11-318E3.2-002;GDI2;RP11-318E3.2-005;GDI2;RP11-318E3.2-003	B4DLV7;Q5SX90;P50395;Q6IAT1;B3KVE3;Q5SX88;Q8TB95;Q5SX87;Q5SX91	_TDDYLDQPCY(ph)ETINR_	0	0.0412473	0.0575025	0.0157	-0.0939519	GO:0015031	GO:0005093		PF00996	0	-	-	-	-	0	0.1	0.14	-0.03	-0.04	0	-0.02	-0.03	0.06	-0.15
353	1	GLMN;FAP48;FAP68;VMGLOM;GLMN;FAP48;FAP68;VMGLOM	Q92990-1;Q92990;B4DJ85;Q92990-2	_IEDNSLLY(ph)QYLEIK_	0	0.112274	0.217696	-0.24	-0.130313	GO:0042692;GO:0042130;GO:0050715;GO:0045086;GO:0042327;GO:0040029;GO:0032434;GO:0001570	GO:0031625;GO:0055105	GO:0031462;GO:0031463;GO:0031464	PF08568	0	-0.04	0.29	-0.23	-0.35	0	0.25	0.2	-0.25	-0.24	0	-	0.16	-	0.15
512	0.91	GLUD1;GLUD	P00367;B3KT18;B3KV55;B4DGN5;B4DMF5;B4DMG8;B4E0N9;Q14400;Q53GW3;Q9UQV0	_DIVHSGLAY(ph)TMER_	0	0.0450087	-0.02	0.187	0.140554	GO:0034641;GO:0006537;GO:0006538;GO:0032024	GO:0043531;GO:0005524;GO:0004352;GO:0004353;GO:0005525;GO:0042802;GO:0070728;GO:0070403	GO:0005759	PF00208;PF02812	0	-	-	-	-	0	0.04	-0.02	0.32	0.1	0	0.05	-0.02	0.04	0.18
541	1	GNPAT;DAPAT;DHAPAT;GNPAT;RP5-876B10.1-002	O15228;B2RAG5;B3KN78;B4DNM9;Q53FI2;Q53H08;Q59EC9;Q71V38;Q5TBH8	_DFEEGCY(ph)LLCK_	0	0.39	0.07	-0.11	0.06	GO:0016044;GO:0021587;GO:0008611;GO:0030913;GO:0006654;GO:0042493;GO:0070542;GO:0007584;GO:0042594;GO:0007416	GO:0004366;GO:0016287;GO:0016290	GO:0005739;GO:0005782;GO:0005778	PF01553	0	-	-	-	-	0	0.39	0.07	-0.11	0.06	0	-	-	-	-
264	1	GOT1	P17174;B7Z7E9;Q2TU84;B7Z1I2	_NFGLY(ph)NER_	0	0.0501386	-0.0690533	0.0801	0.0581561	GO:0006103;GO:0006532;GO:0006533;GO:0032869;GO:0055089;GO:0006094;GO:0019551;GO:0019550;GO:0006536;GO:0006114;GO:0019509;GO:0006107;GO:0006595;GO:0051384	GO:0031406;GO:0004069;GO:0047801;GO:0080130;GO:0004609;GO:0030170	GO:0043679;GO:0005829;GO:0005764	PF00155	0	-	-0.09	-	0.14	0	0.03	0.07	0.06	0.05	0	0.07	-0.2	0.1	-0.02
146	1	GPSM2;RP11-475E11.4-001;hCG_39913;GPSM2;LGN;GPSM2;RP11-475E11.4-002	B2RAL8;B4DIF1;Q5T1N8;P81274;Q5T1N9	_ALY(ph)NLGNVYHAK_	0	0.06	0.31	0.19	0.6	GO:0000132;GO:0008277;GO:0007165	GO:0005092		PF02188;PF00515;PF13176	0	0.06	0.31	0.19	0.6	0	-		-		0	-	-	-	-
7	1	GRB2;ASH;GRB2;ASH	P62993-1;P62993;B0LPF3;B3KR50;Q6ICN0;P62993-2	_(ac)MEAIAKY(ph)DFK_	0	-0.39	-0.5	0.4	-0.18	GO:0007568;GO:0048646;GO:0007411;GO:0060670;GO:0007267;GO:0071479;GO:0007173;GO:0008543;GO:0008286;GO:0050900;GO:0042059;GO:0048011;GO:0030168;GO:0030838;GO:2000379;GO:0051291;GO:0007265;GO:0031623;GO:0043408;GO:0042770;GO:0031295;GO:0019048	GO:0017124;GO:0005070	GO:0005829;GO:0005768;GO:0005794;GO:0070436;GO:0008180;GO:0012506	PF00017;PF00018	0	-0.39	-0.5	0.4	-0.18	0	-		-		0	-	-	-	-
1087	0.98	GRLF1;GRF1;KIAA1722;GRLF1;GRF1;KIAA1722	Q9NRY4-1;Q9NRY4;Q9NRY4-2;A2RRE5;B4DPI8	_SVSSSPWLPQDGFDPSDY(ph)AEPMDAVVKPR_	0	0.299202	-0.0994456	-0.101	0.0418224	GO:0007411;GO:0043010;GO:0030900;GO:0045892;GO:0043116;GO:0001843;GO:0008360;GO:0007264;GO:0006351	GO:0003677;GO:0005525;GO:0005100;GO:0003714	GO:0015629;GO:0005829;GO:0005634	PF01846;PF00071;PF00620	0	0.01	-0.14	-0.39	-0.51	0	0.54	-0.06	0.14	0.44	0	-	-	-	-
1105	1	GRLF1;GRF1;KIAA1722;GRLF1;GRF1;KIAA1722	Q9NRY4-1;Q9NRY4;Q9NRY4-2;A2RRE5;B4DPI8	_NEEENIY(ph)SVPHDSTQGK_	0	0.273847	0.174025	0.102	0.0694291	GO:0007411;GO:0043010;GO:0030900;GO:0045892;GO:0043116;GO:0001843;GO:0008360;GO:0007264;GO:0006351	GO:0003677;GO:0005525;GO:0005100;GO:0003714	GO:0015629;GO:0005829;GO:0005634	PF01846;PF00071;PF00620	0	0.22	0.24	-0.09	-0.06	0	0.31	-0.12	-0.03	0.12	0	0.29	0.36	0.38	0.14
71	1	GSK3B;GSK3B	P49841-2;P49841;B5BUC0;P49841-1;Q6FI27	_VIGNGSFGVVY(ph)QAK_	0	0.06	0.00860273	0.05	-0.0284531	GO:0007411;GO:0060070;GO:0044337;GO:0016477;GO:0007623;GO:0007173;GO:0001837;GO:0006983;GO:0030010;GO:0045444;GO:0008543;GO:0005977;GO:0021766;GO:0044027;GO:0007520;GO:0043066;GO:0090090;GO:0050774;GO:2000466;GO:0045719;GO:0043407;GO:0051534;GO:0032091;GO	GO:0005524;GO:0002039;GO:0004674;GO:0050321	GO:0030877;GO:0005813;GO:0005829;GO:0043198;GO:0043197;GO:0030426;GO:0045121;GO:0043025;GO:0005634;GO:0048471;GO:0005886;GO:0030529	PF00069	0	-	-0.16	-	0.21	0	-	0.14	-	-0.12	0	0.06	0.03	0.05	-0.21
279	1	GSK3B;GSK3B;GSK3A;GSK3A	P49841-2;P49841;B5BUC0;P49841-1;Q6FI27;P49840;A8MT37;Q68D16	_GEPNVSY(ph)ICSR_	0	0.185009	0.195217	0.0365	-0.0499653	GO:0007411;GO:0060070;GO:0044337;GO:0016477;GO:0007623;GO:0007173;GO:0001837;GO:0006983;GO:0030010;GO:0045444;GO:0008543;GO:0005977;GO:0021766;GO:0044027;GO:0007520;GO:0043066;GO:0090090;GO:0050774;GO:2000466;GO:0045719;GO:0043407;GO:0051534;GO:0032091;GO	GO:0005524;GO:0002039;GO:0004674;GO:0050321	GO:0030877;GO:0005813;GO:0005829;GO:0043198;GO:0043197;GO:0030426;GO:0045121;GO:0043025;GO:0005634;GO:0048471;GO:0005886;GO:0030529	PF00069	0	-	-	-	-	0	0.19	0.22	-0.03	-0.06	0	0.18	0.17	0.1	-0.04
279, 284	0.83	GSK3B;GSK3B;GSK3A;GSK3A	P49841-2;P49841;B5BUC0;P49841-1;Q6FI27;P49840;A8MT37;Q68D16	_GEPNVSY(ph)ICSRY(ph)YR_	0	0.11	0.22	0.05	0.02					0	-	-	-	-	0	0.11	0.22	0.05	0.02	0	-	-	-	-
8	1	GSTP1;FAEES3;GST3;GSTP1;GSTP1	P09211;C7DJS1;C7DJS2;A8MX94;B2C310;Q5D6A5	_PPYTVVY(ph)FPVR_	0	0.196082	0.280629	0.881	0.630668	GO:0071222;GO:0007417;GO:0035726;GO:0006749;GO:0002674;GO:0043066;GO:0070373;GO:0048147;GO:0043124;GO:0032691;GO:0043508;GO:0070664;GO:0071638;GO:0060547;GO:0051771;GO:0032873;GO:0032720;GO:0010804;GO:0035732;GO:0032930;GO:0000302;GO:0006805	GO:0035731;GO:0004364;GO:0008432;GO:0019207;GO:0070026;GO:0035730	GO:0005829;GO:0005739;GO:0005634;GO:0097057	PF00043;PF02798	0	0.77	0.79	1.61	1.22	0	-0.84	0.17	0.26	0.27	0	0.23	-0.34	0.35	0.15
81	0.91	GTF3C1;GTF3C1;GTF3C1	Q12789-2;Q12789;Q6AHZ7;Q6AWA4;Q12789-3;Q7Z7H4;A8MRT3	_ALATHPGISFY(ph)EEPR_	0	-0.47	-0.3	-0.27	-0.03	GO:0042791;GO:0042797	GO:0003677	GO:0005730;GO:0030529;GO:0000127	PF04182	0	-	-	-	-	0	-		-		0	-0.47	-0.3	-0.27	-0.03
573	1	HEATR1;BAP28;HEATR1;RP11-385F5.3-002	Q9H583;A2VDI1;B2RWN5;B4E263;B7ZAU8;Q8N7L7;Q96ES5;B3KWS1;Q5T3Q7	_NGEWY(ph)EVLK_	0	0.101698	0.13	-0.0878	-0.01	GO:0006364		GO:0005739;GO:0005730;GO:0030529	PF08146;PF12397	0	-	-	-	-	0	0.17	0.13	-0.01	-0.01	0	0.03	-	-0.17	-
1104	0.99	HEATR5B;KIAA1414;HEATR5B;KIAA1414	Q9P2D3-1;Q9P2D3;B9EK47;Q9P2D3-3	_EAAEVCEY(ph)AMSLAK_	0	-0.01	-0.28	-0.03	-0.27					0	-	-	-	-	0	-0.01	-0.28	-0.03	-0.27	0	-	-	-	-
4163	1	HERC1	C9JUT5;Q15751	_LFTFGNGDY(ph)GR_	0	0.150312	0.268257	0.141	0.100312					0	-	-	-	-	0	0.18	0.02	0.1	0.07	0	0.12	0.48	0.18	0.13
216	1	HGS;HRS;HGS;HRS	O14964-1;O14964;O14964-2;B4DFP5;B4E1E2	_VCEPCY(ph)EQLNRK_	0	0.100035	0.118818	0.0188	-0.118693	GO:0016044;GO:0016197;GO:0008333;GO:0007173;GO:0006886;GO:0008285;GO:0042059;GO:0046426;GO:0042176	GO:0046872	GO:0005829;GO:0005769;GO:0031901;GO:0032585;GO:0030141	PF01363;PF12210;PF00790	0	-	-	-	-	0	0.11	0.01	-0.09	-0.26	0	0.09	0.22	0.12	0.01
467	1	HGS;HRS;HGS;HRS	O14964-1;O14964;O14964-2;B4DFP5;B4E1E2	_LYY(ph)EGLQDK_	0	0.26	0.12	0.07	-0.08	GO:0016044;GO:0016197;GO:0008333;GO:0007173;GO:0006886;GO:0008285;GO:0042059;GO:0046426;GO:0042176	GO:0046872	GO:0005829;GO:0005769;GO:0031901;GO:0032585;GO:0030141	PF01363;PF12210;PF00790	0	-	-	-	-	0	0.26	0.12	0.07	-0.08	0	-	-	-	-
423	0.97	HIPK1;KIAA0630;HIPK2;tcag7.426;HIPK2;HIPK2;HIPK1;HIPK1;KIAA0630;HIPK2	B4DZ33;Q86Z02-1;Q86Z02;B3KV38;A4D1R9;Q9H2X6-1;Q9H2X6;Q9H2X6-3;Q5SQL3;Q86Z02-2;C9JEQ5;Q9H2X6-2	_AVCSTY(ph)LQSR_	0	0.270312	0.299579	0.0275	0.095078		GO:0005524;GO:0003677;GO:0004674		PF00069	0	-	-	-	-	0	0.3	0.18	-0.06	0.11	0	0.24	0.41	0.11	0.08
359	1	HIPK3;DYRK6;FIST3;PKY;HIPK3;DYRK6;FIST3;PKY	Q9H422-1;Q9H422;Q9H422-2;B4E208	_TVCSTY(ph)LQSR_	0	0.22	0.241698	0.05	0.861327	GO:0006915;GO:0009299;GO:0043066;GO:0043508;GO:0018105;GO:0018107;GO:0006355	GO:0005524;GO:0004674	GO:0005737;GO:0005634;GO:0016605	PF00069	0	-	-	-	-	0	0.22	0.31	0.05	0.14	0	-	0.17	-	1.34
71	1	HIST1H1C;H1F2;HIST1H1D;H1F3;HIST1H1E;H1F4;HIST1H1A;H1F1;HIST1H1T;H1FT;H1T	P16403;A8K4I2;P16402;P10412;A3R0T7;A3R0T8;B2R984;Q4VB24;Q02539;P22492;A1L407	_ALAAAGY(ph)DVEK_	0	0.183053	0.01	0.0581	0.29	GO:0006334	GO:0003677	GO:0000786;GO:0005634	PF00538	0	-	-	-	-	0	0.46	0.01	0.15	0.29	0	-0.16	-	-0.04	-
38	0.9	HIST1H2BN;H2BFD;HIST1H2BC;H2BFL;HIST1H2BE;H2BFH;HIST1H2BF;H2BFG;HIST1H2BG;H2BFA;HIST1H2BI;H2BFK;HIST1H2BK;H2BFT;HIRIP1;HIST1H2BD;H2BFB;HIRIP2;HIST1H2BH;H2BFJ;HIST1H2BM;H2BFE;HIST2H2BF;HIST1H2BL;H2BFC;HIST1H2BC;H2BFS	B4DR52;Q99877;B4DLA9;P62807;B2R4S9;O60814;P58876;Q93079;Q99879;Q5QNW6;A8K9J7;Q99880;Q0D2M2;P57053	_ESY(ph)SVYVYK_	0	-0.16	0.02	0.04	-0.04	GO:0006334	GO:0003677	GO:0000786;GO:0005634	PF00125	0	-	-	-	-	0	-0.16	0.02	0.04	-0.04	0	-	-	-	-
41	1	HIST1H2BN;H2BFD;HIST1H2BC;H2BFL;HIST1H2BE;H2BFH;HIST1H2BF;H2BFG;HIST1H2BG;H2BFA;HIST1H2BI;H2BFK;HIST1H2BK;H2BFT;HIRIP1;HIST1H2BD;H2BFB;HIRIP2;HIST1H2BH;H2BFJ;HIST1H2BM;H2BFE;HIST2H2BF;HIST1H2BL;H2BFC;HIST1H2BC;H2BFS	B4DR52;Q99877;B4DLA9;P62807;B2R4S9;O60814;P58876;Q93079;Q99879;Q5QNW6;A8K9J7;Q99880;Q0D2M2;P57053	_ESYSVY(ph)VYK_	0	-0.1	0.18	-0.09	0.01	GO:0006334	GO:0003677	GO:0000786;GO:0005634	PF00125	0	-	-	-	-	0	-0.1	0.18	-0.09	0.01	0	-	-	-	-
43	1	HIST1H2BN;H2BFD;HIST1H2BC;H2BFL;HIST1H2BE;H2BFH;HIST1H2BF;H2BFG;HIST1H2BG;H2BFA;HIST1H2BI;H2BFK;HIST1H2BK;H2BFT;HIRIP1;HIST1H2BD;H2BFB;HIRIP2;HIST1H2BH;H2BFJ;HIST1H2BM;H2BFE;HIST2H2BF;HIST1H2BL;H2BFC;HIST1H2BC;H2BFS	B4DR52;Q99877;B4DLA9;P62807;B2R4S9;O60814;P58876;Q93079;Q99879;Q5QNW6;A8K9J7;Q99880;Q0D2M2;P57053	_KESYSVYVY(ph)K_	0	-0.0122161	-0.0396881	-0.0799	0.0560481	GO:0006334	GO:0003677	GO:0000786;GO:0005634	PF00125	0	0.13	-0.01	-0.1	0	0	-0.17	-0.07	-0.06	0.11	0	-	-	-	-
38	0.83	HIST1H2BO;H2BFH;H2BFN;HIST1H2BB;H2BFF;HIST1H2BJ;H2BFR;HIST2H2BE;H2BFQ;HIST3H2BB;HIST2H2BC;HIST2H2BD	P23527;P33778;P06899;Q16778;Q8N257;Q6DN03;Q6DRA6	_ESY(ph)SIYVYK_	0	-0.15	-0.02	-0.12	-0.08	GO:0006334	GO:0003677	GO:0000786;GO:0005634	PF00125	0	-	-	-	-	0	-0.15	-0.02	-0.12	-0.08	0	-	-	-	-
41	0.97	HIST1H2BO;H2BFH;H2BFN;HIST1H2BB;H2BFF;HIST1H2BJ;H2BFR;HIST2H2BE;H2BFQ;HIST3H2BB;HIST2H2BC;HIST2H2BD	P23527;P33778;P06899;Q16778;Q8N257;Q6DN03;Q6DRA6	_ESYSIY(ph)VYK_	0	-0.08	0.12	-0.34	-0.26	GO:0006334	GO:0003677	GO:0000786;GO:0005634	PF00125	0	-	-	-	-	0	-0.08	0.12	-0.34	-0.26	0	-	-	-	-
43	1	HIST1H2BO;H2BFH;H2BFN;HIST1H2BB;H2BFF;HIST1H2BJ;H2BFR;HIST2H2BE;H2BFQ;HIST3H2BB;HIST2H2BC;HIST2H2BD	P23527;P33778;P06899;Q16778;Q8N257;Q6DN03;Q6DRA6	_KESYSIYVY(ph)K_	0	-0.0932178	0.0369486	0.15	0.250408	GO:0006334	GO:0003677	GO:0000786;GO:0005634	PF00125	0	0.04	0.11	0.02	0.12	0	-0.24	-0.04	0.27	0.37	0	-	-	-	-
52	1	HIST1H4A;H4/A;H4FA;HIST1H4B;H4/I;H4FI;HIST1H4C;H4/G;H4FG;HIST1H4D;H4/B;H4FB;HIST1H4E;H4/J;H4FJ;HIST1H4F;H4/C;H4FC;HIST1H4H;H4/H;H4FH;HIST1H4I;H4/M;H4FM;HIST1H4J;H4/E;H4FE;HIST1H4K;H4/D;H4FD;HIST1H4L;H4/K;H4FK;HIST2H4A;H4/N;H4F2;H4FN;HIST2H4;HIST2H4B;H4/O;	P62805;B2R4R0;Q0VAS5;Q6B823	_RISGLIY(ph)EETR_	0	0.00545396	-0.0574068	0.0372	0.149287	GO:0034080;GO:0045653;GO:0048015;GO:0000723	GO:0003677	GO:0015629;GO:0005576;GO:0005730;GO:0005654;GO:0000786	PF00125	0	0.02	0.02	-0.09	0.03	0	0.09	-0.25	-0.05	0.17	0	-0.1	0.04	0.23	0.24
89	1	HIST1H4A;H4/A;H4FA;HIST1H4B;H4/I;H4FI;HIST1H4C;H4/G;H4FG;HIST1H4D;H4/B;H4FB;HIST1H4E;H4/J;H4FJ;HIST1H4F;H4/C;H4FC;HIST1H4H;H4/H;H4FH;HIST1H4I;H4/M;H4FM;HIST1H4J;H4/E;H4FE;HIST1H4K;H4/D;H4FD;HIST1H4L;H4/K;H4FK;HIST2H4A;H4/N;H4F2;H4FN;HIST2H4;HIST2H4B;H4/O;	P62805;B2R4R0;Q0VAS5;Q6B823	_TVTAMDVVY(ph)ALK_	0	-0.115049	-0.164968	-0.191	-0.118032	GO:0034080;GO:0045653;GO:0048015;GO:0000723	GO:0003677	GO:0015629;GO:0005576;GO:0005730;GO:0005654;GO:0000786	PF00125	0	-0.39	-0.42	-0.61	-0.65	0	-0.12	-0.33	-0.14	-0.08	0	0.12	0.18	0.09	0.24
112	1	HK2;HK2	P52789;A8K2U2;Q53SG7;Q68E10;Q09LL6;Q53QX9;Q7Z7Q6	_VEM(ox)ENQIY(ph)AIPEDIMR_	0	0.79	-0.08	2.15	4.65	GO:0008637;GO:0001678;GO:0015758;GO:0006096;GO:0007595;GO:0046324;GO:0044281;GO:0055085	GO:0005524;GO:0008865;GO:0004340;GO:0005536;GO:0019158	GO:0005829;GO:0005741	PF00349;PF03727	0	-	-	-	-	0	0.79	-0.08	2.15	4.65	0	-	-	-	-
84	1	HMGCS1;HMGCS	Q01581;Q5XJ04;Q8N995	_NNLSY(ph)DCIGR_	0	0.42	-0.06	1.66	3.17	GO:0007420;GO:0044255;GO:0071397;GO:0071372;GO:0006695;GO:0008299;GO:0001889;GO:0008584;GO:0001101;GO:0042493;GO:0055094;GO:0009645;GO:0014074;GO:0046690;GO:0033197	GO:0008144;GO:0004421;GO:0016853;GO:0043177	GO:0005829;GO:0005634;GO:0005886	PF08540;PF01154	0	-	-	-	-	0	0.42	-0.06	1.66	3.17	0	-	-	-	-
295	0.99	HMGCS1;HMGCS	Q01581;Q5XJ04;Q8N995	_NSIY(ph)SGLEAFGDVK_	0	-0.141698	0.05	0.14	3.73	GO:0007420;GO:0044255;GO:0071397;GO:0071372;GO:0006695;GO:0008299;GO:0001889;GO:0008584;GO:0001101;GO:0042493;GO:0055094;GO:0009645;GO:0014074;GO:0046690;GO:0033197	GO:0008144;GO:0004421;GO:0016853;GO:0043177	GO:0005829;GO:0005634;GO:0005886	PF08540;PF01154	0	-	-	-	-	0	-0.87	0.05	0.3	3.73	0	0.34	-	-0.04	-
347	1	HNRNPA1;HNRPA1;HNRNPA1;HNRPA1;HNRNPA1;HNRPA1;HNRNPA1L2;HNRNPA1L	P09651-1;P09651;P09651-2;Q0VAC0;Q3MI39;Q6IPF2;Q9BSM5;P09651-3;Q32P51;B4E0B5;B4DP35;C9JV67	_SSGPYGGGGQY(ph)FAK_	0	0.06	-0.01	-0.03	0	GO:0000398;GO:0051028;GO:0051170;GO:0006405;GO:0019048	GO:0000166;GO:0003697;GO:0003727	GO:0071013;GO:0005737;GO:0045111;GO:0005730;GO:0005654	PF00076	0	-	-	-	-	0	0.06	-0.01	-0.03	0	0	-	-	-	-
306	1	HNRNPF;HNRPF;HNRNPH1;HNRPH;HNRPH1	P52597;B4DKS8;Q8NI96;B4DP51;P31943;Q68DG4	_ATENDIY(ph)NFFSPLNPVR_	0	0.00157565	0.000408451	-0.0109	0.181247	GO:0000398;GO:0043484	GO:0000166;GO:0003727	GO:0071013;GO:0005737;GO:0005654	PF00076;PF08080	0	-0.16	-	-0.04	-	0	0.13	0.12	-0.1	0.24	0	0.02	-0.13	0.1	0.12
266	1	HNRNPH1;HNRPH;HNRPH1;HNRNPH2;FTP3;HNRPH2	P31943;Q68DG4;P55795;B4DFK9;B4DP00	_DLNY(ph)CFSGMSDHR_	0	-0.16	-0.16	0.06	0.57	GO:0000398;GO:0043484	GO:0000166;GO:0008266	GO:0015629;GO:0071013;GO:0005737;GO:0005654	PF08080	0	-	-	-	-	0	-0.16	-0.16	0.06	0.57	0	-	-	-	-
435	1	HSP90AA1;HSP90A;HSPC1;HSPCA;HSP90AA1;HSP90A;HSPC1;HSPCA;HSP90AA1	P07900-2;P07900;Q86SX1;P07900-1;Q2VPJ6;Q86U12;Q8TBA7;O75322;Q96HX7	_NPDDITNEEYGEFY(ph)K_	0	0.2	0.05	-0.17	-0.17	GO:0007411;GO:0051131;GO:0000086;GO:0046209;GO:0045429;GO:0045040;GO:0042026;GO:0050999;GO:0006986;GO:0007165	GO:0005524;GO:0016887;GO:0030235;GO:0042803;GO:0030911	GO:0005829;GO:0042470;GO:0005886	PF02518;PF00183	0	-	-	-	-	0	0.2	0.05	-0.17	-0.17	0	-	-	-	-
614	1	HSP90AA1;HSP90A;HSPC1;HSPCA;HSP90AA1;HSP90A;HSPC1;HSPCA;HSP90AA1;HSP90AA5P;HSP90AE	P07900-2;P07900;Q86SX1;P07900-1;Q2VPJ6;Q86U12;Q8TBA7;O75322;Q96HX7;Q58FG0	_HIY(ph)YITGETK_	0	0.106782	0.19	-0.0383	-0.06	GO:0007411;GO:0051131;GO:0000086;GO:0046209;GO:0045429;GO:0045040;GO:0042026;GO:0050999;GO:0006986;GO:0007165	GO:0005524;GO:0016887;GO:0030235;GO:0042803;GO:0030911	GO:0005829;GO:0042470;GO:0005886	PF02518;PF00183	0	-	-	-	-	0	0.24	0.19	0.03	-0.06	0	-0.04	-	-0.11	-
56	1	HSP90AA1;HSP90A;HSPC1;HSPCA;HSP90AA1;HSP90A;HSPC1;HSPCA;HSP90AB1;HSP90B;HSPC2;HSPCB;HSP90AB3P;HSP90BC;HSP90AB2P;HSP90BB;HSP90AB4P;HSP90AB1;RP1-302G2.1-006	P07900-2;P07900;Q86SX1;P07900-1;Q2VPJ6;Q86U12;Q8TBA7;B4DTA5;P08238;A8K3W9;B4DGL0;B4DMA2;Q6PK50;Q9H6X9;Q58FF7;Q58FF8;B5MDL9;Q58FF6;Q5T9W8;O14942	_IRY(ph)ESLTDPSK_	0	0.107503	0.120312	-0.0591	-0.174991	GO:0007411;GO:0051131;GO:0000086;GO:0046209;GO:0045429;GO:0045040;GO:0042026;GO:0050999;GO:0006986;GO:0007165	GO:0005524;GO:0016887;GO:0030235;GO:0042803;GO:0030911	GO:0005829;GO:0042470;GO:0005886	PF02518;PF00183	0	-	-	-	-	0	0.19	0.15	-0.01	-0.17	0	0.02	0.09	-0.11	-0.18
192	1	HSP90AA1;HSP90A;HSPC1;HSPCA;HSP90AA1;HSP90A;HSPC1;HSPCA;HSP90AB1;HSP90B;HSPC2;HSPCB;HSP90AB3P;HSP90BC;HSP90AB4P;HSP90AB1;RP1-302G2.1-006	P07900-2;P07900;Q86SX1;P07900-1;Q2VPJ6;Q86U12;Q8TBA7;P08238;A8K3W9;B4DGL0;B4DMA2;Q6PK50;Q9H6X9;Q58FF7;Q58FF6;Q5T9W8	_EDQTEY(ph)LEER_	0	0.18	0.33	0	-0.11	GO:0007411;GO:0051131;GO:0000086;GO:0046209;GO:0045429;GO:0045040;GO:0042026;GO:0050999;GO:0006986;GO:0007165	GO:0005524;GO:0016887;GO:0030235;GO:0042803;GO:0030911	GO:0005829;GO:0042470;GO:0005886	PF02518;PF00183	0	-	-	-	-	0	0.18	0.33	0	-0.11	0	-	-	-	-
305	1	HSP90AB1;HSP90B;HSPC2;HSPCB	P08238;A8K3W9;B4DGL0;B4DMA2;Q6PK50;Q9H6X9	_NPDDITQEEYGEFY(ph)K_	0	-0.11	0.11	-0.22	0.06	GO:0007411;GO:0071407;GO:0045087;GO:0043524;GO:0032435;GO:0035872;GO:0001890;GO:0045793;GO:0045429;GO:0032092;GO:0033160;GO:0071902;GO:0006457;GO:0060334;GO:0060338;GO:0009651;GO:0006986	GO:0005524;GO:0002135;GO:0032564;GO:0005525;GO:0030235;GO:0030911;GO:0002134	GO:0016324;GO:0016323;GO:0031526;GO:0009986;GO:0005829;GO:0016234;GO:0042470;GO:0005739	PF02518;PF00183	0	-	-	-	-	0	-0.11	0.11	-0.22	0.06	0	-	-	-	-
484	1	HSP90AB1;HSP90B;HSPC2;HSPCB;HSP90AB2P;HSP90BB;HSP90AB1;RP1-302G2.1-007;HSP90AB1;RP1-302G2.1-002	P08238;A8K3W9;B4DGL0;B4DMA2;Q6PK50;Q9H6X9;Q58FF8;B5MDL9;Q5T9W5;Q5T9W6	_SIY(ph)YITGESK_	0	-0.02	0.0535485	0.02	-0.0165668	GO:0007411;GO:0071407;GO:0045087;GO:0043524;GO:0032435;GO:0035872;GO:0001890;GO:0045793;GO:0045429;GO:0032092;GO:0033160;GO:0071902;GO:0006457;GO:0060334;GO:0060338;GO:0009651;GO:0006986	GO:0005524;GO:0002135;GO:0032564;GO:0005525;GO:0030235;GO:0030911;GO:0002134	GO:0016324;GO:0016323;GO:0031526;GO:0009986;GO:0005829;GO:0016234;GO:0042470;GO:0005739	PF02518;PF00183	0	-0.02	0.02	0.02	0	0	-	0.06	-	-0.04	0	-	0.08	-	-0.01
336	1	HSPA4;APG2	P34932;B0AZS1;B0AZT0;B0AZU6;B4DH02;B4DIZ3;B4DN48;B4DSE8;B4DT47;B4DUS3;B4E0H6;B4E354;O14992;Q59GF8;Q7KYN0	_EDIY(ph)AVEIVGGATR_	0	-0.422863	-0.166643	-0.365	-0.191597	GO:0051131;GO:0045040;GO:0006986	GO:0005524	GO:0005737;GO:0005634	PF00012	0	-0.36	-0.15	-0.17	0.18	0	0.1	0.24	0.08	-0.18	0	-1.37	-0.76	-1.38	-0.71
41	0.9	HSPA8;HSC70;HSP73;HSPA10;HSPA8;HSC70;HSP73;HSPA10;HSPA2;HSPA1A;HSPA1;HSPA1B;HSPA1L;DAAP-21F2.9-001;HSPA1L;HSPA1A;DAAP-21F2.8-002;DADB-333F21.4-002;DAQB-147D11.2-002;XXbac-BCX40G17.4-002;XXbac-BPG254B15.2-002;HSPA6;HSP70B';HSPA7;HSP70B	P11142-1;P11142;A8K7Q2;B3KTV0;B4E1Q1;Q53GZ6;Q96BE0;Q96H53;Q96IS6;Q9NWW3;Q9NZ87;P11142-2;Q53HF2;B4DTX2;P54652;B4DNX1;B4E1T6;B3KUS2;B4DI54;P08107;A8K5I0;B4DI39;B4E1S9;Q9UQC1;B4DNT8;B4DWK5;Q59EJ3;B4DXY3;Q53FA3;P34931;B2RCQ9;B3KTT5;B4DFN9;B4DVU9;B4E388;B4E3B6	_TTPSY(ph)VAFTDTER_	0	-0.03	0.235009	1.86	0.645032	GO:0016044;GO:0051085;GO:0010467;GO:0016071;GO:0006397;GO:0045892;GO:0007269;GO:0006892;GO:0006457;GO:0051726;GO:0006986;GO:0008380;GO:0006351;GO:0019048	GO:0005524;GO:0042623	GO:0009986;GO:0061202;GO:0005829;GO:0070062;GO:0042470;GO:0005730;GO:0005886;GO:0000974;GO:0030529;GO:0005681	PF00012	0	-0.03	0.24	1.86	1.07	0	-	0.23	-	0.04	0	-	-	-	-
243	1	HSPD1;HSP60;HSPD1	P10809;B3GQS7;B7Z4F6;B7Z532;B7Z597;Q53QD5;Q96RI4;B7Z5E7;C9JCQ4;B9VP19;B9VPB4	_CEFQDAY(ph)VLLSEK_	0	0.18	0.15	0.08	-0.08	GO:0006458;GO:0006919;GO:0002368;GO:0042100;GO:0051131;GO:0048291;GO:0002755;GO:0043066;GO:0043065;GO:0032727;GO:0032729;GO:0032733;GO:0032735;GO:0032755;GO:0043032;GO:0050870;GO:0002842;GO:0051604;GO:0042026;GO:0050821;GO:0006986;GO:0042110;GO:0019048	GO:0005524;GO:0016887;GO:0043498;GO:0003688;GO:0001530;GO:0003697;GO:0051082	GO:0009986;GO:0005905;GO:0030135;GO:0005829;GO:0005769;GO:0005615;GO:0046696;GO:0005743;GO:0005759;GO:0044459;GO:0030141	PF00118	0	-	-	-	-	0	0.18	0.15	0.08	-0.08	0	-	-	-	-
227	1	HSPD1;HSP60;HSPD1;HSPD1	P10809;B3GQS7;B7Z4F6;B7Z532;B7Z597;Q53QD5;Q96RI4;B7Z5E7;C9JCQ4;Q53SE2;B9VP19;B9VPB4	_GYISPY(ph)FINTSK_	0	-0.269031	-0.401182	-0.549	-0.427783	GO:0006458;GO:0006919;GO:0002368;GO:0042100;GO:0051131;GO:0048291;GO:0002755;GO:0043066;GO:0043065;GO:0032727;GO:0032729;GO:0032733;GO:0032735;GO:0032755;GO:0043032;GO:0050870;GO:0002842;GO:0051604;GO:0042026;GO:0050821;GO:0006986;GO:0042110;GO:0019048	GO:0005524;GO:0016887;GO:0043498;GO:0003688;GO:0001530;GO:0003697;GO:0051082	GO:0009986;GO:0005905;GO:0030135;GO:0005829;GO:0005769;GO:0005615;GO:0046696;GO:0005743;GO:0005759;GO:0044459;GO:0030141	PF00118	0	-	-	-	-	0	0	-0.3	-0.35	-0.35	0	-0.6	-0.51	-0.78	-0.51
935	0.98	INTS7;C1orf73;INTS7;C1orf73;INTS7;C1orf73	Q9NVH2-1;Q9NVH2;Q9NVH2-2;Q9NVH2-3;B4DLZ6	_SLEDPY(ph)SQQIR_	0	-0.228274	-0.28	-0.944	-1.1	GO:0071479;GO:0000077;GO:0016180		GO:0005694;GO:0032039		0	0.28	-	-0.56	-	0	-1.02	-0.28	-1.47	-1.1	0	-	-	-	-
1510	1	IQGAP1;KIAA0051	P46940;A4QPB0;B4DNP4;B4E2M0;Q05DN7;Q5FWG8;Q6P1N4;Q96PA3	_LQQTY(ph)AALNSK_	0	-0.0664504	0.0259746	-0.0625	-0.118964	GO:0071277;GO:0006112;GO:0072015;GO:0035305;GO:0045860;GO:0032320;GO:0001817;GO:0050796;GO:0007165;GO:0007264;GO:0044281	GO:0005509;GO:0005516;GO:0005096;GO:0005095;GO:0005099	GO:0005884;GO:0031252;GO:0005737;GO:0016328;GO:0005874;GO:0030496;GO:0043005;GO:0005634;GO:0005886;GO:0030529;GO:0036057	PF00307;PF00612;PF00616;PF03836	0	0.23	0.29	0.02	0.06	0	-0.44	-0.29	-0.15	-0.42	0	-	0.02	-	-0.04
783	1	ITGB1;FNRB;MDF2;MSK12	P05556-1;P05556	_WDTGENPIY(ph)K_	0	-0.00772552	-0.0591043	-0.0425	-0.34998	GO:0007411;GO:0030183;GO:0007596;GO:0007161;GO:0055007;GO:0001708;GO:0034329;GO:0002042;GO:0033631;GO:0006874;GO:0006968;GO:0071479;GO:0071260;GO:0071305;GO:0000082;GO:0008354;GO:0007156;GO:0001701;GO:0007229;GO:0007159;GO:0050900;GO:0060135;GO:2000811;GO	GO:0003779;GO:0046872;GO:0042277;GO:0046982;GO:0004872	GO:0001669;GO:0034667;GO:0034678;GO:0034679;GO:0005604;GO:0009986;GO:0032154;GO:0005737;GO:0009897;GO:0030175;GO:0005925;GO:0030056;GO:0014704;GO:0042470;GO:0045121;GO:0035748;GO:0031594;GO:0001726;GO:0042383	PF07974;PF08725;PF07965;PF00362	0	-	-0.29	-	-0.97	0	-0.16	-0.17	-0.13	-0.27	0	0.13	0.23	0.04	0.02
237	0.92	ITK;EMT;LYK	Q08881;Q7Z318;Q59F39	_SPNNLETY(ph)EWYNK_	0	0.38	-0.1	1.51	3.76	GO:0007202;GO:0002250;GO:0006968;GO:0001816;GO:0032609;GO:0032633;GO:0035556;GO:0001865;GO:0042110;GO:0050852	GO:0005524;GO:0046872;GO:0004715;GO:0005543	GO:0005829	PF00779;PF00169;PF07714;PF00017;PF00018	0	-	-	-	-	0	0.38	-0.1	1.52	3.76	0	-	-	-	-
240	1	ITK;EMT;LYK	Q08881;Q7Z318;Q59F39	_SPNNLETYEWY(ph)NK_	0	1.07	0.77671	2.48	4.49125	GO:0007202;GO:0002250;GO:0006968;GO:0001816;GO:0032609;GO:0032633;GO:0035556;GO:0001865;GO:0042110;GO:0050852	GO:0005524;GO:0046872;GO:0004715;GO:0005543	GO:0005829	PF00779;PF00169;PF07714;PF00017;PF00018	0	-	0.98	-	4.55	0	1.07	0.54	2.48	4.43	0	-	-	-	-
273	0.87	ITK;EMT;LYK	Q08881;Q7Z318;Q59F39	_TAGTY(ph)TVSVFTK_	0	0.295849	0.331752	2.58	3.6975	GO:0007202;GO:0002250;GO:0006968;GO:0001816;GO:0032609;GO:0032633;GO:0035556;GO:0001865;GO:0042110;GO:0050852	GO:0005524;GO:0046872;GO:0004715;GO:0005543	GO:0005829	PF00779;PF00169;PF07714;PF00017;PF00018	0	0.16	0.76	3.1	3.61	0	0.42	-0.28	1.76	3.78	0	-	-	-	-
336	1	ITK;EMT;LYK	Q08881;Q7Z318	_LRY(ph)PVCFGR_	0	0.055078	0.0799929	0.316	0.475425	GO:0007202;GO:0002250;GO:0006968;GO:0001816;GO:0032609;GO:0032633;GO:0035556;GO:0001865;GO:0042110;GO:0050852	GO:0005524;GO:0046872;GO:0004715;GO:0005543	GO:0005829	PF00779;PF00169;PF07714;PF00017;PF00018	0	-	-	-	-	0	0.04	-0.1	0.18	0.51	0	0.07	0.24	0.44	0.44
512	1	ITK;EMT;LYK	Q08881;Q7Z318;B4E110	_FVLDDQY(ph)TSSTGTK_	0	0.146951	0.373495	0.377	0.105043	GO:0007202;GO:0002250;GO:0006968;GO:0001816;GO:0032609;GO:0032633;GO:0035556;GO:0001865;GO:0042110;GO:0050852	GO:0005524;GO:0046872;GO:0004715;GO:0005543	GO:0005829	PF00779;PF00169;PF07714;PF00017;PF00018	0	0.18	0.59	0.15	-0.2	0	0.11	0.18	0.03	-0.79	0	0.15	0.32	0.82	0.83
553	1	ITSN2;KIAA1256;SH3D1B;SWAP;ITSN2;ITSN2;KIAA1256;SH3D1B;SWAP;ITSN2;KIAA1256;SH3D1B;SWAP;ITSN2;KIAA1256;SH3D1B;SWAP	Q9NZM3-1;Q9NZM3;A6H8W8;Q9NZM3-2;Q53TM3;Q9NZM3-4;Q53TK4;Q9NZM3-3;C9JKY8;C9JP63;Q6PJ79;Q8IWI5	_LIY(ph)LVPEKQLLNER_	0	0.168751	0.121209	-0.0519	-0.434945	GO:0006897;GO:0035023	GO:0005509;GO:0005543;GO:0005089;GO:0005070	GO:0005737	PF00168;PF00621;PF00018;PF07653	0	0.17	0.06	-0.25	-0.84	0	0.07	0.1	-0.12	-0.86	0	0.26	0.2	0.18	0.15
665	1	ITSN2;KIAA1256;SH3D1B;SWAP;ITSN2;ITSN2;KIAA1256;SH3D1B;SWAP;ITSN2;KIAA1256;SH3D1B;SWAP;ITSN2;KIAA1256;SH3D1B;SWAP	Q9NZM3-1;Q9NZM3;A6H8W8;Q9NZM3-2;Q53TM3;Q9NZM3-4;Q53TK4;Q9NZM3-3;C9JKY8	_ETYNTQQLALEQLY(ph)K_	0	0.262274	0.05	0.284	-0.97	GO:0006897;GO:0035023	GO:0005509;GO:0005543;GO:0005089;GO:0005070	GO:0005737	PF00168;PF00621;PF00018;PF07653	0	-	-	-	-	0	0.4	0.05	0.07	-0.97	0	0.11	-	0.47	-
968	1	ITSN2;KIAA1256;SH3D1B;SWAP;ITSN2;ITSN2;KIAA1256;SH3D1B;SWAP;ITSN2;KIAA1256;SH3D1B;SWAP;ITSN2;KIAA1256;SH3D1B;SWAP	Q9NZM3-1;Q9NZM3;A6H8W8;Q9NZM3-2;Q53TM3;Q9NZM3-4;Q53TK4;Q9NZM3-3;C9JKY8	_REEPEALY(ph)AAVNK_	0	0.0858492	0.156464	0.218	0.0524903	GO:0006897;GO:0035023	GO:0005509;GO:0005543;GO:0005089;GO:0005070	GO:0005737	PF00168;PF00621;PF00018;PF07653	0	-	-	-	-	0	-0.05	0.09	-0.18	-1.19	0	0.21	0.22	0.53	0.71
568	1	JAK1;JAK1A;JAK1B	P23458;Q0VGA4;Q4LDX3;Q6P669;Q8IV82	_KAQEWQPVY(ph)PMSQLSFDR_	0	-0.4	-0.17	-1.26	-1.49	GO:0007167;GO:0060333;GO:0007243;GO:0035556;GO:0018108;GO:0060334;GO:0060338;GO:0046677;GO:0060337	GO:0005524;GO:0005131;GO:0004715;GO:0004713	GO:0005856;GO:0005829;GO:0012505;GO:0016020;GO:0005634	PF07714	0	-	-	-	-	0	-0.4	-0.17	-1.26	-1.49	0	-	-	-	-
570	1	JAK2	O60674;A8K910;B4DYV1;Q506Q0;Q8IXP2	_EVGDY(ph)GQLHETEVLLK_	0	-0.0778274	0.197003	0.0343	-0.146537	GO:0030041;GO:0097296;GO:0042977;GO:0000186;GO:0031103;GO:0007596;GO:0006928;GO:0007204;GO:0030218;GO:0007186;GO:0009755;GO:0060333;GO:0035722;GO:0008631;GO:0060397;GO:0061180;GO:0007498;GO:0031959;GO:0008285;GO:0022408;GO:0043392;GO:0045822;GO:0043524;GO	GO:0005524;GO:0005131;GO:0020037;GO:0042393;GO:0035401;GO:0005143;GO:0004715;GO:0019901	GO:0005901;GO:0005856;GO:0005829;GO:0012505;GO:0031904;GO:0016363;GO:0005634	PF07714;PF00017	0	0.03	0.47	0.35	-0.05	0	-0.15	-0.14	-0.1	-0.25	0	-0.12	-	-0.21	-
637	1	JAK3;JAK3	P52333-2;P52333;Q6LD09;P52333-1;Q9UMU1	_QLAYALNY(ph)LEDK_	0	0.09	-0.02	-0.15	1	GO:0030183;GO:0045087;GO:0035771;GO:0060397;GO:0002731;GO:0045221;GO:0032693;GO:0032695;GO:0045626;GO:0070244;GO:0045944;GO:0070672;GO:0070669;GO:0071104;GO:0007262;GO:0043029;GO:0007260	GO:0005524;GO:0004715;GO:0004713	GO:0005856;GO:0005829;GO:0012505;GO:0016020	PF07714	0	-	-	-	-	0	0.09	-0.02	-0.15	1	0	-	-	-	-
237	1	KBTBD11;KIAA0711;KLHDC7C	O94819	_ATDAVGPQLSLANCY(ph)EVLSAAK_	0	-0.357031	-0.257195	-0.0946	-0.275015				PF00651;PF01344	0	-	-	-	-	0	-0.67	-0.35	-0.06	-0.4	0	-0.1	-0.17	-0.13	-0.16
25	1	KCNAB2;KCNAB2;KCNA2B;KCNK2;KCNAB2;RP1-233K16.1-010;KCNAB2;RP1-233K16.1-003;KCNAB2;RP1-233K16.1-009	Q2YD85;Q13303-1;Q13303;A8K1X9;B0AZM0;B2R615;Q5TG81;Q5TG84;C9JH68;Q5TG78	_QTGSPGM(ox)IY(ph)STR_	0	-0.270979	-0.507694	0.0175	-1.12533		GO:0005249	GO:0005737;GO:0016021	PF00248	0	0	-0.77	0.79	-0.81	0	-0.5	-0.31	-0.76	-1.8	0	-0.36	-0.48	-0.48	-0.95
56	1	KIAA0174;IST1;KIAA0174;IST1;KIAA0174;IST1;KIAA0174;IST1	A8KAH5;P53990-4;P53990;A8K5S3;B4DLP1;B4DXC9;P53990-1;P53990-3;P53990-2;B4DM80;B4DHF3	_EIADY(ph)LAAGKDER_	0	0.34	0.18	0.09	-0.22				PF03398	0	-	-	-	-	0	0.34	0.18	0.09	-0.22	0	-	-	-	-
1310	1	KIAA0864;MPRIP;KIAA0864;MRIP;RHOIP3;MPRIP;KIAA0864;MRIP;RHOIP3;MPRIP;KIAA0864;MRIP;RHOIP3;M-RIP	Q9Y6X7;Q6WCQ1-2;Q6WCQ1;B9EGI2;Q6WCQ1-1;Q8N236;Q6WCQ1-3;Q5ZEZ6;Q96EE5;A8CGI0;A8CGI1	_DIY(ph)TELSIAK_	0	-0.197525	-0.08	-0.0548	-0.2					0	-	-	-	-	0	-0.44	-0.08	-0.03	-0.2	0	0.01	-	-0.08	-
399	1	KIF11;EG5;KNSL1;TRIP5	P52732;B2RAM6;Q59GZ5	_NGVY(ph)ISEENFR_	0	-0.0595084	-0.61	-0.635	-0.93	GO:0019886;GO:0007596;GO:0051301;GO:0007018;GO:0007100;GO:0090307	GO:0005524;GO:0003777	GO:0005829;GO:0005871;GO:0005874;GO:0005819;GO:0000922	PF00225;PF13931	0	0.41	-	-0.35	-	0	-0.76	-0.61	-0.99	-0.93	0	-	-	-	-
588	1	KIRREL;KIRREL1;NEPH1;KIRREL;KIRREL1;NEPH1;KIRREL;KIRREL1;NEPH1;KIRREL;RP11-444M10.2-002	Q96J84-2;Q96J84;Q5W0G0;Q96J84-1;B4DN67;Q5W0F8;Q96J84-3;Q5W0F9	_AIY(ph)SSFKDDVDLK_	0	0.21	0.08	-0.01	-0.34	GO:0016337;GO:0007588;GO:0001933;GO:0030838		GO:0005911;GO:0043198;GO:0016021;GO:0048471;GO:0005886	PF08205;PF07679	0	-	-	-	-	0	-		-		0	0.21	0.08	-0.01	-0.34
621	1	KIRREL;KIRREL1;NEPH1;KIRREL;KIRREL1;NEPH1;KIRREL;KIRREL1;NEPH1;KIRREL;RP11-444M10.2-002	Q96J84-2;Q96J84;Q5W0G0;Q96J84-1;B4DN67;Q5W0F8;Q96J84-3;Q5W0F9	_DPTNGY(ph)YNVR_	0	0.053463	0.220035	0.164	0.451822	GO:0016337;GO:0007588;GO:0001933;GO:0030838		GO:0005911;GO:0043198;GO:0016021;GO:0048471;GO:0005886	PF08205;PF07679	0	-	-	-	-	0	0.15	0.21	0.38	0.85	0	-0.05	0.23	-0.09	-0.1
621, 622	0.91	KIRREL;KIRREL1;NEPH1;KIRREL;KIRREL1;NEPH1;KIRREL;KIRREL1;NEPH1;KIRREL;RP11-444M10.2-002	Q96J84-2;Q96J84;Q5W0G0;Q96J84-1;B4DN67;Q5W0F8;Q96J84-3;Q5W0F9	_DPTNGY(ph)Y(ph)NVR_	0	-0.21	-0.03	0.39	0.38					0	-	-	-	-	0	-0.21	-0.03	0.39	0.38	0	-	-	-	-
638	1	KIRREL;KIRREL1;NEPH1;KIRREL;KIRREL1;NEPH1;KIRREL;KIRREL1;NEPH1;KIRREL;RP11-444M10.2-002	Q96J84-2;Q96J84;Q5W0G0;Q96J84-1;B4DN67;Q5W0F8;Q96J84-3;Q5W0F9	_AVLY(ph)ADYR_	0	-0.333069	0.140301	0.315	0.662069	GO:0016337;GO:0007588;GO:0001933;GO:0030838		GO:0005911;GO:0043198;GO:0016021;GO:0048471;GO:0005886	PF08205;PF07679	0	-2.44	0.13	0.7	0.76	0	0.09		0.19		0	0.18	0.11	-0.05	-0.09
641	0.96	KIRREL;KIRREL1;NEPH1;KIRREL;KIRREL1;NEPH1;KIRREL;KIRREL1;NEPH1;KIRREL;RP11-444M10.2-002	Q96J84-2;Q96J84;Q5W0G0;Q96J84-1;B4DN67;Q5W0F8;Q96J84-3;Q5W0F9	_AVLYADY(ph)RAPGPAR_	0	0.317941	0.160408	0.358	0.775032	GO:0016337;GO:0007588;GO:0001933;GO:0030838		GO:0005911;GO:0043198;GO:0016021;GO:0048471;GO:0005886	PF08205;PF07679	0	0.5	-	0.53	-	0	-		-		0	0.3	0.03	0.01	0.21
638, 641	0.96	KIRREL;KIRREL1;NEPH1;KIRREL;KIRREL1;NEPH1;KIRREL;KIRREL1;NEPH1;KIRREL;RP11-444M10.2-002	Q96J84-2;Q96J84;Q5W0G0;Q96J84-1;B4DN67;Q5W0F8;Q96J84-3;Q5W0F9	_AVLY(ph)ADY(ph)RAPGPAR_	0	0.08	0.23	0.43	1.13					0	-	-	-	-	0	0.08	0.23	0.43	1.13	0	-	-	-	-
740	1	KIRREL;KIRREL1;NEPH1;KIRREL;KIRREL1;NEPH1;KIRREL;KIRREL1;NEPH1;KIRREL;RP11-444M10.2-002	Q96J84-2;Q96J84;Q5W0G0;Q96J84-1;B4DN67;Q5W0F8;Q96J84-3;Q5W0F9	_TPYEAY(ph)DPIGK_	0	0.185217	0.133463	0.576	0.560035	GO:0016337;GO:0007588;GO:0001933;GO:0030838		GO:0005911;GO:0043198;GO:0016021;GO:0048471;GO:0005886	PF08205;PF07679	0	0.16	0.03	0.7	0.55	0	0.21	0.23	0.44	0.57	0	-	-	-	-
621	1	KLC1;KLC;KNS2;KLC1;KLC;KNS2;KLC1;KLC;KNS2;KNS2;KLC1;KLC;KNS2;KLC1;KLC;KNS2;KLC1;KLC;KNS2;KLC1;KLC;KNS2;KLC1;KLC;KNS2;KLC1;KLC;KNS2	B4DS14;C9JN69;Q07866-9;Q07866;Q7RTQ4;Q07866-4;Q7RTP8;Q07866-6;Q7RTQ0;Q7RTQ1;Q7RTQ2;Q7RTQ3;Q07866-5;Q7RTQ8;Q07866-7;Q07866-1;B5BU63;Q07866-3;Q07866-2;B4DGB3;Q7RTQ7;Q7RTQ9;Q7Z5D5;Q07866-8	_DGTSFGEY(ph)GGWYK_	0	-0.488643	-0.432216	-0.811	-1.3808		GO:0003777	GO:0005871	PF10231;PF09311;PF00515	0	-0.23	-0.59	-0.71	-1.14	0	-0.79	-0.29	-0.83	-1.67	0	-0.5	-	-0.9	-
434	1	KLC2;KLC2;KLC2	Q9H0B6;A8MXL7;A8MZ87	_DSAPYGEY(ph)GSWYK_	0	-0.404228	-0.339592	-0.855	-1.40888	GO:0019886;GO:0008088;GO:0007596;GO:0007018	GO:0019894;GO:0003777	GO:0035253;GO:0005829;GO:0016938;GO:0005874;GO:0043005	PF09311;PF07719	0	-0.07	-0.47	-0.84	-1.06	0	-0.84	-0.22	-0.87	-1.87	0	-	-	-	-
199	1	LARS2;KIAA0028;KIAA0028	Q15031;Q9BQR0	_LYEAGLAY(ph)QK_	0	0.18	-0.0471946	0.46	-0.0986929	GO:0006429;GO:0006450;GO:0006418	GO:0002161;GO:0005524;GO:0004823	GO:0005759	PF08264;PF00133	0	-	-	-	-	0	-	0.04	-	-0.24	0	0.18	-0.14	0.46	0.03
81	1	LAT;LAT;LAT	B7WPI0;O43561-1;O43561;C7C5T6;C7C5T7;O43561-2;C7C5T8;C7C5T5	_LPGSYDSTSSDSLY(ph)PR_	0	0.03	0.04	0.87	1.22	GO:0010467;GO:0006954;GO:0007165		GO:0001772;GO:0008180		0	-	-	-	-	0	0.03	0.04	0.87	1.22	0	-	-	-	-
93	1	LAX1;LAX;LAX1;LAX	Q8IWV1-1;Q8IWV1;B4DVH0;Q8IWV1-2;B7Z744;C9JJG4	_NIY(ph)DILPWRQEDLGR_	0	0.449993	0.513463	0.508	1.03678	GO:0050851;GO:0042113;GO:0006955;GO:0048305;GO:0000188;GO:0035556;GO:0050868	GO:0019901;GO:0042169	GO:0005794;GO:0016021;GO:0005886		0	-	-	-	-	0	0.61	0.41	0.41	0.89	0	0.27	0.61	0.6	1.17
263, 264	0.96	LCK;LCK;LCK	P06239-1;P06239;P06239-3;B3KUV3;B4DZS7;P06239-2	_LGAGQFGEVWMGY(ph)Y(ph)NGHTK_	0	0.89	-0.43	2.73	3.33					0	-	-	-	-	0	0.89	-0.43	2.73	3.33	0	-	-	-	-
264	0.91	LCK;LCK;LCK	P06239-1;P06239;P06239-3;B3KUV3;B4DZS7;P06239-2	_LGAGQFGEVWM(ox)GYY(ph)NGHTK_	0	0.270668	0.733548	1.59	2.97824	GO:0006919;GO:0007568;GO:0050853;GO:0006882;GO:0006917;GO:0050900;GO:0018108;GO:0030168;GO:0045588;GO:0010628;GO:0050862;GO:0042523;GO:0070474;GO:0046777;GO:0050690;GO:0051209;GO:0042493;GO:0042542;GO:0009612;GO:0010043;GO:0031295;GO:0030217;GO:0050852;GO	GO:0003823;GO:0005524;GO:0004715;GO:0004722;GO:0004713;GO:0042169;GO:0004459;GO:0000166	GO:0005829;GO:0030139;GO:0001772;GO:0045121;GO:0000242;GO:0005739	PF07714;PF00017;PF00018;PF02866;PF00056	0	0.11	1.27	1.41	3.29	0	0.69	-0.13	2.11	2.58	0	-0.11	-	1.03	-
394	1	LCK;LCK;LCK	P06239-1;P06239;P06239-3;B3KUV3;Q573B4;B4DZS7	_LIEDNEY(ph)TAREGAK_	0	0.19	0.35	0.21	0	GO:0006919;GO:0007568;GO:0050853;GO:0006882;GO:0006917;GO:0050900;GO:0018108;GO:0030168;GO:0045588;GO:0010628;GO:0050862;GO:0042523;GO:0070474;GO:0046777;GO:0050690;GO:0051209;GO:0042493;GO:0042542;GO:0009612;GO:0010043;GO:0031295;GO:0030217;GO:0050852;GO	GO:0003823;GO:0005524;GO:0004715;GO:0004722;GO:0004713;GO:0042169;GO:0004459;GO:0000166	GO:0005829;GO:0030139;GO:0001772;GO:0045121;GO:0000242;GO:0005739	PF07714;PF00017;PF00018;PF02866;PF00056	0	0.22	0.42	0.12	-0.12	0	0.1	0.15	0.07	-0.4	0	0.25	0.46	0.42	0.41
414	1	LCK;LCK;LCK	P06239-1;P06239;P06239-3;B3KUV3;Q573B4	_WTAPEAINY(ph)GTFTIK_	0	-0.0268507	-0.115891	1.53	2.72828	GO:0006919;GO:0007568;GO:0050853;GO:0006882;GO:0006917;GO:0050900;GO:0018108;GO:0030168;GO:0045588;GO:0010628;GO:0050862;GO:0042523;GO:0070474;GO:0046777;GO:0050690;GO:0051209;GO:0042493;GO:0042542;GO:0009612;GO:0010043;GO:0031295;GO:0030217;GO:0050852;GO	GO:0003823;GO:0005524;GO:0004715;GO:0004722;GO:0004713;GO:0042169;GO:0004459;GO:0000166	GO:0005829;GO:0030139;GO:0001772;GO:0045121;GO:0000242;GO:0005739	PF07714;PF00017;PF00018;PF02866;PF00056	0	-0.13	0.03	2.34	3.25	0	0.36	0	1.47	3.25	0	-0.3	0.39	2.02	3.19
470	1	LCK;LCK;LCK	P06239-1;P06239;P06239-3;B3KUV3;Q573B4;B4DZS7	_M(ox)VRPDNCPEELY(ph)QLM(ox)R_	0	0.00671485	-0.110129	0.9	2.58859	GO:0006919;GO:0007568;GO:0050853;GO:0006882;GO:0006917;GO:0050900;GO:0018108;GO:0030168;GO:0045588;GO:0010628;GO:0050862;GO:0042523;GO:0070474;GO:0046777;GO:0050690;GO:0051209;GO:0042493;GO:0042542;GO:0009612;GO:0010043;GO:0031295;GO:0030217;GO:0050852;GO	GO:0003823;GO:0005524;GO:0004715;GO:0004722;GO:0004713;GO:0042169;GO:0004459;GO:0000166	GO:0005829;GO:0030139;GO:0001772;GO:0045121;GO:0000242;GO:0005739	PF07714;PF00017;PF00018;PF02866;PF00056	0	-	-	-	-	0	0.37	0.11	1.56	3.45	0	-0.48	-0.37	-0.35	0.14
192	1	LCK;LCK;LCK;LCK	P06239-1;P06239;P06239-3;B3KUV3;Q573B4;P06239-2	_IRNLDNGGFY(ph)ISPR_	0	0.0636213	0.00533651	-0.445	-0.742966	GO:0006919;GO:0007568;GO:0050853;GO:0006882;GO:0006917;GO:0050900;GO:0018108;GO:0030168;GO:0045588;GO:0010628;GO:0050862;GO:0042523;GO:0070474;GO:0046777;GO:0050690;GO:0051209;GO:0042493;GO:0042542;GO:0009612;GO:0010043;GO:0031295;GO:0030217;GO:0050852;GO	GO:0003823;GO:0005524;GO:0004715;GO:0004722;GO:0004713;GO:0042169;GO:0004459;GO:0000166	GO:0005829;GO:0030139;GO:0001772;GO:0045121;GO:0000242;GO:0005739	PF07714;PF00017;PF00018;PF02866;PF00056	0	0.3	-0.22	-0.62	-1.03	0	-0.42	0.05	-0.91	-1.21	0	0.21	0.16	0.03	-0.2
276	1	LCP1;PLS2	P13796;B3KUI1;Q53FI1;Q59GX5	_WANY(ph)HLENAGCNK_	0	0.252805	0.229579	0.07	0.0664638	GO:0051017;GO:0031100;GO:0033157;GO:0002286	GO:0003779;GO:0005509	GO:0015629;GO:0005884;GO:0030054;GO:0005829;GO:0001891;GO:0005886;GO:0032587	PF00307;PF00036	0	-	-	-	-	0	0.34	0.11	0.07	0.13	0	0.16	0.34	0.07	0
598	1	LCP1;PLS2	P13796;B3KUI1;Q53FI1;Q59GX5;B4DUA0	_VY(ph)ALPEDLVEVNPK_	0	0.0418709	-0.0423983	0.085	-0.0762873	GO:0051017;GO:0031100;GO:0033157;GO:0002286	GO:0003779;GO:0005509	GO:0015629;GO:0005884;GO:0030054;GO:0005829;GO:0001891;GO:0005886;GO:0032587	PF00307;PF00036	0	0.13	0.08	0.17	-0.1	0	0.04	0.03	0.08	-0.1	0	-0.05	-0.26	0	-0.03
28	1	LCP1;PLS2;LCP1;RP11-139H14.1-001;LCP1;RP11-139H14.1-005	P13796;B3KUI1;Q53FI1;Q59GX5;Q5TBN3;Q5TBN5	_VDTDGNGY(ph)ISFNELNDLFK_	0	-0.083233	-0.19	-0.281	-0.35	GO:0051017;GO:0031100;GO:0033157;GO:0002286	GO:0003779;GO:0005509	GO:0015629;GO:0005884;GO:0030054;GO:0005829;GO:0001891;GO:0005886;GO:0032587	PF00307;PF00036	0	-0.06	-	-0.47	-	0	-0.1		-0.42		0	-0.09	-0.19	0	-0.35
124	1	LCP1;PLS2;LCP1;RP11-139H14.1-001;PLS3;PLS3	P13796;B3KUI1;Q53FI1;Q59GX5;Q5TBN3;P13797;A8K579;B4DPW9;B7Z6M1;Q53GY0;Q96HI1;A7E2S2;B4DG31;B4DGB4;B4DI60	_Y(ph)AFVNWINK_	0	-0.102935	-0.123132	0.0821	-0.20629	GO:0051017;GO:0031100;GO:0033157;GO:0002286	GO:0003779;GO:0005509	GO:0015629;GO:0005884;GO:0030054;GO:0005829;GO:0001891;GO:0005886;GO:0032587	PF00307;PF00036	0	-0.15	-0.2	0.36	-0.17	0	-0.07	0.1	-0.07	-0.25	0	-0.09	-0.3	-0.09	-0.2
268	1	LDHA;PIG19	B7Z5E3;P00338-1;P00338;B4DJI1;B4DKQ2	_QVVESAY(ph)EVIK_	0	0.0879318	0.0379549	0.0613	-0.0290033					0	0.17	0.08	0.14	0.04	0	0.06	-0.05	-0.01	-0.09	0	0.03	0.08	0.05	-0.04
39	1	LDHA;PIG19;LDHA;PIG19;LDHA	B7Z5E3;P00338-1;P00338;B4DJI1;B4DKQ2;P00338-2;C9J4M5;A8MXQ4	_DQLIY(ph)NLLK_	0	0.0706194	0.0604868	-0.00088	-0.0182259					0	0.01	0.05	-0.03	0.1	0	0.1	0.11	-0.09	-0.19	0	0.1	0.02	0.11	0.02
174	1	LDHA;PIG19;LDHA;PIG19;LDHA	B7Z5E3;P00338-1;P00338;B4DJI1;P00338-2;C9J4M5;A8MXQ4	_LLIVSNPVDILTY(ph)VAWK_	0	-0.00880003	-0.07	-0.0558	0.06					0	0.16	-	0.05	-	0	-		-		0	-0.2	-0.07	-0.17	0.06
201	1	LDHA;PIG19;LDHA;PIG19;LDHA	B7Z5E3;P00338-1;P00338;B4DJI1;B4DKQ2;P00338-2;C9J4M5;A8MXQ4	_FRY(ph)LMGER_	0	0.124189	0.0865968	0.0757	0.120253					0	-	0.24	-	0.31	0	0.23	-0.16	0.03	-0.28	0	0.01	0.15	0.12	0.26
240	1	LDHB	P07195;Q5U077	_MVVESAY(ph)EVIK_	0	-0.0084911	-0.0532795	-0.0465	-0.00887768	GO:0044262;GO:0006096;GO:0006089;GO:0019674;GO:0006090	GO:0004459;GO:0051287	GO:0005829;GO:0005739	PF02866;PF00056	0	0.15	-0.07	-0.02	0.04	0	-0.12	-0.04	-0.08	0.02	0	-0.07	-0.05	-0.04	-0.09
173	1	LDHB;LDHB	P07195;Q5U077;A8MW50	_FRY(ph)LM(ox)AEK_	0	0.33	-0.02	0.04	-0.26	GO:0044262;GO:0006096;GO:0006089;GO:0019674;GO:0006090	GO:0004459;GO:0051287	GO:0005829;GO:0005739	PF02866;PF00056	0	-	-	-	-	0	-		-		0	0.33	-0.02	0.04	-0.26
141	1	LGALS8;LGALS8;LGALS8;LGALS8;RP11-385F5.1-007;LGALS8;RP11-385F5.1-006;LGALS8;RP11-385F5.1-009;LGALS8;RP11-385F5.1-013;LGALS8;RP11-385F5.1-014	O00214-2;O00214;Q5T3P5;Q8TEV1;Q9BXC8;O00214-3;C9JNF5;O00214-1;Q59E97;Q5T3P6;Q5T3P9;Q5T3Q0;B1ANM0;B1ANL9;B3F166	_IDTLGIY(ph)GK_	0	0.063463	0.140866	0.000312	0.112217	GO:0002317;GO:0031295	GO:0030246	GO:0005737;GO:0005615	PF00337	0	-	-	-	-	0	-0.04	0.09	-0.03	0.19	0	0.16	0.19	0.03	0.03
71	1	LGALS9B;LGALS9C;LGALS9;LGALS9B;LGALS9;LGALS9;hCG_1749919;LGALS9	Q3B8N2-1;Q3B8N2;B4DKP4;Q6DKI2;O00182-1;O00182;A7VJG6;C9JHN9;Q3B8N2-2;O00182-2;B3KWW5;Q3B8N1;Q53FQ0;Q8WYQ7;A8MQU3	_FEDGGY(ph)VVCNTR_	0	-0.0410474	0.15	-0.0822	0.23		GO:0030246		PF00337	0	-	-	-	-	0	0.22	0.15	0.06	0.23	0	-0.36	-	-0.24	-
527	1	LIMD1	Q9UGP4;C9JRJ5	_VFCEEDFLY(ph)SGFQQSADR_	0	-0.46	-0.05	-0.45	-0.85	GO:0016477;GO:0033962;GO:0007010;GO:0035195;GO:0007275;GO:0090090;GO:0035331;GO:0045668;GO:0045892;GO:0002076;GO:0016310;GO:2000637;GO:0008360;GO:0001666;GO:0007165;GO:0006351	GO:0003714;GO:0008270	GO:0000932;GO:0005925;GO:0005634;GO:0016442	PF00412	0	-	-	-	-	0	-0.46	-0.05	-0.45	-0.85	0	-	-	-	-
699	1	LKAP;KIAA0430;LKAP;KIAA0430;LKAP;KIAA0430;LKAP;KIAA0430	Q9Y4F3-1;Q9Y4F3;Q9Y4F3-5;Q9Y4F3-4;Q9Y4F3-3	_NSGVAEPVY(ph)K_	0	-0.652341	-0.609563	-1.07	-0.967991	GO:0030154;GO:0007143;GO:0010923;GO:0048477;GO:0010468	GO:0000166;GO:0003723	GO:0005777	PF11608;PF01936;PF12872	0	-0.34	-0.59	-1.04	-1.04	0	-1.39	-0.66	-1.49	-1.17	0	-0.44	-0.58	-0.78	-0.73
509	1	LLGL1;DLG4;HUGL;HUGL1;LLGL1	Q15334;A0PJG1	_VGCFDPY(ph)SDDPR_	0	-0.0718744	-0.17	0.192	-0.14	GO:0007409;GO:0030866;GO:0006887;GO:0006893;GO:0035090;GO:0006461	GO:0019901;GO:0005097;GO:0005198	GO:0030424;GO:0030864;GO:0031901;GO:0000137;GO:0000139;GO:0035748;GO:0032588	PF08366	0	-	-	-	-	0	0.02	-0.17	0.04	-0.14	0	-0.17	-	0.33	-
290	1	LMBRD2	Q68DH5;B4DTZ7	_NM(ox)DDY(ph)EDFDEK_	0	1.07	0.34	1.59	0.96			GO:0016021	PF04791	0	-	-	-	-	0	1.07	0.34	1.59	0.96	0	-	-	-	-
1672	1	LMO7;FBX20;FBXO20;KIAA0858;LMO7;FBX20;FBXO20;KIAA0858	Q8WWI1-1;Q8WWI1;Q8WWI1-3;B7Z8W3;Q5TBK6	_NHQLYCNDCY(ph)LR_	0	0.04	-0.18	-0.09	-0.13		GO:0004842;GO:0008270	GO:0005737;GO:0005634;GO:0000151	PF00307;PF00412;PF00595	0	-	-	-	-	0	0.04	-0.18	-0.09	-0.13	0	-	-	-	-
46	1	LNPEP;OTASE;LNPEP;OTASE;LNPEP;OTASE	Q9UIQ6-1;Q9UIQ6;B2RAK1;C9JMI1;Q9UIQ6-2;Q9UIQ6-3	_EPCLHPLEPDEVEY(ph)EPR_	0	0.251052	0.12	0.427	-0.09	GO:0002480;GO:0007267;GO:0007565;GO:0030163;GO:0000209;GO:0006508	GO:0004177;GO:0008237;GO:0008270	GO:0005829;GO:0031905;GO:0005576;GO:0005887;GO:0048471	PF11838;PF01433	0	-	-	-	-	0	0.5	0.12	0.7	-0.09	0	-0.05	-	0.09	-
70	1	LNPEP;OTASE;LNPEP;OTASE;LNPEP;OTASE	Q9UIQ6-1;Q9UIQ6;B2RAK1;C9JMI1;Q9UIQ6-2;Q9UIQ6-3	_GLGEHEM(ox)EEDEEDY(ph)ESSAK_	0	-0.33	-0.450928	-0.55	-0.551713	GO:0002480;GO:0007267;GO:0007565;GO:0030163;GO:0000209;GO:0006508	GO:0004177;GO:0008237;GO:0008270	GO:0005829;GO:0031905;GO:0005576;GO:0005887;GO:0048471	PF11838;PF01433	0	-0.33	-	-0.55	-	0	-	-0.97	-	-1.81	0	-	-0.07	-	0.11
27	0.94	LPXN;LPXN;LDLP	A8MVU0;B4DV71;Q53FW6;Q6FI07;O60711;B4DVI1	_STLQDSDEY(ph)SNPAPLPLDQHSR_	0	-0.73	0.76	4.48	5.88					0	-0.73	0.76	4.48	5.88	0	-		-		0	-	-	-	-
208	0.99	LPXN;LPXN;LDLP	A8MVU0;B4DV71;Q53FW6;Q6FI07;O60711;B4DVI1;B7Z5P7	_SGLAYCPNDY(ph)HQLFSPR_	0	0.55	-1.77	3.58	5.15					0	-	-	-	-	0	0.55	-1.77	3.58	5.15	0	-	-	-	-
379	0.99	LTA4H;LTA4;LTA4H;LTA4	P09960-1;P09960;B4DVZ8;P09960-2;B4DNQ9	_LVVDLTDIDPDVAY(ph)SSVPYEK_	0	0.14	0.12	-0.12	0.07	GO:0006954;GO:0019370;GO:0043171;GO:0006508	GO:0004177;GO:0004301;GO:0004463;GO:0008237;GO:0008270	GO:0005829;GO:0005634	PF09127;PF01433	0	0.14	0.12	-0.12	0.07	0	-		-		0	-	-	-	-
626	0.99	LY9;CDABP0070;LY9;CDABP0070;LY9;RP11-312J18.1-003;hCG_27852;LY9;LY9;CDABP0070	Q9HBG7-1;Q9HBG7;Q9UIB5;Q9HBG7-2;Q5VYH7;Q05CA2;Q0VAI0;Q5VYH9;Q9HBG7-3;B4E0J5;Q5VYH8	_EESSATIY(ph)CSIR_	0	-0.32669	-0.209134	0.0683	-0.415037	GO:0007155;GO:0016064	GO:0004872	GO:0016021		0	-	-	-	-	0	-0.49	-0.26	-0.18	-1	0	-0.18	-0.16	0.28	0
148	1	MAGED1;NRAGE;PRO2292;PP2250;MAGED1;NRAGE;PRO2292;PP2250;FLJ00163	Q9Y5V3-2;Q9Y5V3;Q9Y5V3-1;Q8TEN0	_GPNGVY(ph)DFSQAHNAK_	0	-0.622998	-0.71	0.281	2.91	GO:0006915;GO:0050680;GO:0045892;GO:0048011;GO:0043065;GO:0090190;GO:0043406;GO:0045893;GO:0042981;GO:0006357;GO:0006355	GO:0003713	GO:0005737;GO:0005886;GO:0043234	PF01454	0	-	-	-	-	0	-0.93	-0.71	0.63	2.91	0	-0.37	-	-0.18	-
439	1	MAGED2;BCG1;MAGED2;BCG1;MAGED2;RP1-14O9.1-004;MAGED2;RP1-14O9.1-005;hCG_18665	Q9UNF1-1;Q9UNF1;C9JMB9;Q9UNF1-2;Q5H909;Q5H907;B4DX55	_VPNSNPPEY(ph)EFFWGLR_	0	0.363198	0.0975025	-0.0549	0.099516				PF01454	0	0.69	-	-0.04	-	0	-0.06	0.01	-0.07	0.29	0	-	0.18	-	-0.12
33	0.99	MAK16;RBM13;MAK16	Q9BXY0;A0PJ56	_NEY(ph)SLTGLCNR_	0	0.21	0.05	0.18	0.19			GO:0005730	PF04874	0	-	-	-	-	0	0.21	0.05	0.18	0.19	0	-	-	-	-
415	1	MAP1A;MAP1L;MAP1A	P78559;A8K4T7;Q504X9;Q7Z5F9;Q9UL09	_LGIQAEPLY(ph)R_	0	-0.00968811	0.111307	-0.0248	-0.0549913	GO:0000226;GO:0007605	GO:0005198	GO:0005829;GO:0005874;GO:0005875		0	-	-	-	-	0	-0.04	0.24	0	-0.05	0	0.02	-0.03	-0.05	-0.06
1308	1	MAP4K4;HGK;KIAA0687;NIK;MAP4K4;HGK;KIAA0687;NIK;MAP4K4;HGK;KIAA0687;NIK;MAP4K4;HGK;KIAA0687;NIK;MAP4K4;HGK;KIAA0687;NIK;MAP4K4;MAP4K4	O95819-3;O95819;O95819-5;B7Z3V5;C9JEV7;O95819-1;O95819-2;O95819-4;Q53TW0;Q5MD60;B7Z388;Q53TX8;C9JRC3;C9J840	_SGGSSQVY(ph)FMTLGR_	0	0.241247	0.116048	0.0935	0.100035	GO:0007243;GO:0046328;GO:0006950	GO:0005524;GO:0004674;GO:0005083	GO:0005737	PF00780;PF00069	0	0.3	0.17	0.19	0.09	0	0.18	0.06	-0.01	0.11	0	-	-	-	-
85	0.86	MAP4K4;HGK;KIAA0687;NIK;MAP4K4;HGK;KIAA0687;NIK;MAP4K4;HGK;KIAA0687;NIK;MAP4K4;HGK;KIAA0687;NIK;MAP4K4;HGK;KIAA0687;NIK;MAP4K4;MAP4K4;TNIK;KIAA0551;TNIK;KIAA0551;TNIK;KIAA0551;TNIK;KIAA0551;TNIK;KIAA0551;TNIK;KIAA0551;TNIK;KIAA0551;TNIK;KIAA0551;MINK1;MAP	O95819-3;O95819;O95819-5;B7Z3V5;C9JEV7;O95819-1;O95819-2;O95819-4;Q53TW0;Q5MD60;B7Z388;Q53TX8;C9JRC3;C9J840;Q9UKE5-1;Q9UKE5;Q9UKE5-4;Q9UKE5-2;Q9UKE5-6;Q9UKE5-3;Q9UKE5-7;Q9UKE5-5;Q9UKE5-8;Q7Z4L4;Q9Y6Z1;C9J338;Q8N4C8-1;Q8N4C8;Q59FL0;Q5U8Z0;Q8N4C8-3;Q8N4C8-2	_NIATY(ph)YGAFIK_	0	-0.63	0.0659942	-0.45	2.1322	GO:0007243;GO:0046328;GO:0006950	GO:0005524;GO:0004674;GO:0005083	GO:0005737	PF00780;PF00069	0	-	0.77	-	2.2	0	-	-0.31	-	2.95	0	-0.63	-0.67	-0.45	-0.27
86	1	MAP4K4;HGK;KIAA0687;NIK;MAP4K4;HGK;KIAA0687;NIK;MAP4K4;HGK;KIAA0687;NIK;MAP4K4;HGK;KIAA0687;NIK;MAP4K4;HGK;KIAA0687;NIK;MAP4K4;MAP4K4;TNIK;KIAA0551;TNIK;KIAA0551;TNIK;KIAA0551;TNIK;KIAA0551;TNIK;KIAA0551;TNIK;KIAA0551;TNIK;KIAA0551;TNIK;KIAA0551;MINK1;MAP	O95819-3;O95819;O95819-5;B7Z3V5;C9JEV7;O95819-1;O95819-2;O95819-4;Q53TW0;Q5MD60;B7Z388;Q53TX8;C9JRC3;C9J840;Q9UKE5-1;Q9UKE5;Q9UKE5-4;Q9UKE5-2;Q9UKE5-6;Q9UKE5-3;Q9UKE5-7;Q9UKE5-5;Q9UKE5-8;Q7Z4L4;Q9Y6Z1;C9J338;Q8N4C8-1;Q8N4C8;Q59FL0;Q5U8Z0;Q8N4C8-3;Q8N4C8-2	_NIATYY(ph)GAFIK_	0	0.130651	0.219579	0.216	0.487417	GO:0007243;GO:0046328;GO:0006950	GO:0005524;GO:0004674;GO:0005083	GO:0005737	PF00780;PF00069	0	0.11	0.33	0.42	0.78	0	0.19		0.19		0	0.09	0.1	0.01	0.12
182	1	MAPK14;CSBP;CSBP1;CSBP2;CSPB1;MXI2;MAPK14;CSBP;CSBP1;CSBP2;CSPB1;MXI2;MAPK14;CSBP;CSBP1;CSBP2;CSPB1;MXI2;MAPK14;CSBP;CSBP1;CSBP2;CSPB1;MXI2	Q16539-1;Q16539;Q16539-2;Q16539-4;Q16539-3;B5TY32;Q15454;B4E0K5	_HTDDEM(ox)TGY(ph)VATR_	0	-0.254783	-0.0580245	0.0133	0.328337	GO:0070935;GO:0001525;GO:0006915;GO:0000902;GO:0006928;GO:0071479;GO:0035924;GO:0006935;GO:0002062;GO:0000077;GO:0019395;GO:0010467;GO:0006006;GO:0045087;GO:0031663;GO:0016071;GO:0042692;GO:0002755;GO:0048011;GO:0030316;GO:0018105;GO:0030168;GO:0045648;GO	GO:0005524;GO:0004707;GO:0004708;GO:0051525	GO:0005829;GO:0005739;GO:0005654;GO:0000922	PF00069	0	-	0.2	-	0.57	0	-0.23	-0.49	0.25	0.31	0	-0.28	0.03	-0.27	0.06
76	1	MAPKAPK3	Q16644;A8K4K4;B2R8Z2;B5BUJ8;C9J8E1;C9JPW3	_LLY(ph)DSPK_	0	0.0369486	0.110035	-0.129	-0.131182	GO:0045087;GO:0044351;GO:0002755;GO:0048011;GO:0018105;GO:0007265;GO:0032496;GO:0051403;GO:0008063;GO:0034130;GO:0034134;GO:0034138;GO:0034142;GO:0035666	GO:0005524;GO:0004708;GO:0004674	GO:0005829;GO:0005654	PF00069	0	-	-	-	-	0	0.11	0.12	-0.07	-0.24	0	-0.04	0.1	-0.19	-0.03
167	1	MAPRE2;RP1;MAPRE2;RP1	Q15555-1;Q15555;B4DJV4;B7Z2L3;B3KR39;Q15555-2	_FYDANYDGKEY(ph)DPVEAR_	0	-0.47	0.66	4.04	5.24	GO:0051301;GO:0008283;GO:0007067;GO:0007165		GO:0005737;GO:0005874;GO:0015630	PF00307;PF03271	0	-0.47	0.66	4.04	5.24	0	-		-		0	-	-	-	-
38	1	MCEMP1;C19orf59	Q8IX19	_NQGAHDPDY(ph)ENITLAFK_	0	-0.49	-0.42	-0.17	-0.57			GO:0016021		0	-	-	-	-	0	-0.49	-0.42	-0.17	-0.57	0	-	-	-	-
111	1	MCM6	Q14566;B4DRF6;Q4ZG57	_DFY(ph)VAFQDLPTR_	0	0.06	0.1	-0.2	-0.3	GO:0000075;GO:0006270;GO:0006271;GO:0006268;GO:0000082;GO:0000216;GO:0000084	GO:0005524;GO:0003678;GO:0003697	GO:0042555;GO:0005654	PF00493	0	-	-	-	-	0	0.06	0.1	-0.2	-0.3	0	-	-	-	-
600	0.95	MCM7;CDC47;MCM2;MCM7;hCG_2023614;tcag7.648	P33993-1;P33993;B2RBA6;B3KUD7;B4DDF5;C6EMX8;A4D2A2;Q9H4N9	_DATY(ph)TSAR_	0	0.05	0.05	-0.15	-0.12	GO:0000075;GO:0008283;GO:0071364;GO:0006270;GO:0006271;GO:0006268;GO:0000082;GO:0000216;GO:0042325;GO:0006974;GO:0042493;GO:0000084	GO:0005524;GO:0003678;GO:0003697	GO:0000785;GO:0005829;GO:0042555;GO:0005654	PF00493	0	0.05	0.05	-0.15	-0.12	0	-		-		0	-	-	-	-
502	1	MICAL1;MICAL;NICAL;MICAL1;MICAL;NICAL;MICAL1;RP5-919F19.1-002	Q8TDZ2-1;Q8TDZ2;B7Z3R5;Q8TDZ2-2;Q5TED7;Q5TED9	_DLY(ph)DVLAK_	0	-0.22	-0.0599653	0.09	0.418786	GO:0030042;GO:0043066;GO:0043154;GO:0001933;GO:0007165	GO:0003779;GO:0071949;GO:0016709;GO:0008270	GO:0005737;GO:0005882	PF00307;PF12130;PF01494;PF00412	0	-	-	-	-	0	-0.22	-0.07	0.09	0.86	0	-	-0.05	-	-0.22
309	1	TWF2;PTK9L;MSTP011	Q6IBS0	_KIEIGDGAELTAEFLY(ph)DEVHPK_	0	0.0944336	0.13	0.206	0.22	GO:0051016;GO:0030030;GO:0071363;GO:0071300;GO:0045773;GO:0010592;GO:0010976;GO:0032532;GO:0042989	GO:0003785;GO:0005524;GO:0005546	GO:0005856;GO:0030175;GO:0030426;GO:0030027;GO:0030016;GO:0048471;GO:0032420	PF00241	0	0.25	-	-0.15	-	0	-0.25		0.17		0	0.23	0.13	0.52	0.22
285	1	TXNRD1;KDRF;TXNRD1;KDRF;TXNRD1;KDRF;TXNRD1;KDRF;TXNRD1;KDRF;TXNRD1;KDRF	Q16881-1;Q16881;B7Z904;Q16881-6;Q16881-3;Q6ZR44;Q16881-4;B7Z2S5;Q16881-2;Q16881-5;B2R5P6;B7Z1F4;B7Z3Y8	_KVVYENAY(ph)GQFIGPHR_	0	0.0741095	0.0780179	0.325	0.320943	GO:0042537;GO:0008283;GO:0045454;GO:0044255;GO:0071280;GO:0071455;GO:0022900;GO:0006749;GO:0070276;GO:0042744;GO:0001707;GO:0042191;GO:0070995;GO:0015949;GO:0001890;GO:0010942;GO:0051262;GO:0048678;GO:0042493;GO:0010269;GO:0016259;GO:0007165	GO:0009055;GO:0050660;GO:0045340;GO:0016174;GO:0050661;GO:0015035;GO:0033797;GO:0004791	GO:0005829;GO:0005739;GO:0043025;GO:0005730	PF00462;PF00070;PF07992;PF02852	0	0.19	0.18	0.56	0.62	0	0.19	0.13	0.36	0.3	0	-0.19	-0.09	0	-0.03
9	1	UBASH3A;STS2;UBASH3A;STS2	P57075-1;P57075;P57075-2;C9JXN7;Q8N6V2	_(ac)AAGETQLY(ph)AK_	0	0.0551097	0.226916	0.563	0.980456	GO:0050860;GO:0001817		GO:0005829;GO:0005634	PF00300;PF00018	0	-0.02	0	0.31	0.25	0	0.03	0.08	0.22	0.17	0	0.15	0.54	1.02	1.85
19	0.99	UBASH3B;KIAA1959;STS1	Q8TF42	_EELY(ph)SK_	0	0.0195786	1.27608	1.33	1.95292	GO:0035335	GO:0004725	GO:0005737;GO:0005634	PF00300;PF00018;PF00627	0	-0.1	1.65	0.89	1.28	0	-		-		0	0.13	0.77	1.67	2.41
91	1	UBE2E3;UBE2E3;UBCE4;UBCH9;UBE2E2;UBCH8;UBE2E1;UBCH6;UBE2E1	B8ZZC0;Q969T4;Q96LR5;P51965;A6NDQ7;C9IZU6;B7Z306;C9J180;C9J8K2;C9JX65;C9J2P0;C9IYU3	_GDNIY(ph)EWR_	0	0.0538188	0.205702	-0.0672	-0.189861					0	-	-	-	-	0	0.24	0.25	0.02	-0.17	0	-0.16	0.16	-0.16	-0.21
311	1	MIER1;KIAA1610;MIER1;KIAA1610;MIER1;KIAA1610;MIER1;KIAA1610;MIER1;KIAA1610;MIER1;KIAA1610;MIER1;KIAA1610;MIER1;MIER1;KIAA1610;MIER1;KIAA1610;MIER1	Q8N108-2;Q8N108;Q5TAD5;C9JGZ4;Q8N108-1;C9JFD4;Q8N108-8;Q8N108-10;Q8N108-3;Q8N108-5;Q5TAD4;Q8N108-7;Q32NC4;Q8N108-4;Q5TAD2;Q8N108-6;Q08AE0	_DNEQALY(ph)ELVK_	0	-0.0666359	-0.0749925	0.0159	-0.16168	GO:0031937;GO:0043123;GO:0006351	GO:0003682;GO:0003677;GO:0004871	GO:0005737;GO:0017053	PF01448	0	-0.08	-0.16	0.11	-0.01	0	-0.06	0.19	0.03	-0.3	0	-0.06	-0.3	-0.1	-0.19
272	1	MIER2;KIAA1193	Q8N344	_DSEQALY(ph)ELVK_	0	0.01	0.09	0.24	-0.28	GO:0006355;GO:0006351	GO:0003682;GO:0003677	GO:0005634	PF01448	0	-	-	-	-	0	0.01	0.09	0.24	-0.28	0	-	-	-	-
257	1	MIER3;MIER3;MIER3;MIER3	Q7Z3K6-2;Q7Z3K6;Q7Z3K6-1;Q7Z3K6-3;Q7Z3K6-4	_DNEQALY(ph)ELLK_	0	0.0268291	0.22	-0.0625	0.22	GO:0006355;GO:0006351	GO:0003682;GO:0003677	GO:0005634	PF01448	0	-0.17	-	-0.15	-	0	0.2	0.22	0.02	0.22	0	-	-	-	-
699, 706	1	MINK1;MAP4K6;MINK;MINK	Q8N4C8-1;Q8N4C8;Q59FL0;Q5U8Z0	_S(ph)NSAWQIY(ph)LQR_	0	-0.0310474	-0.42	0.429477	0.46					0	0.23	-	0.76	-	0	-0.35	-0.42	0	0.46	0	-	-	-	-
173	1	MKRN2;RNF62;HSPC070;MKRN2;hCG_28319	Q9H000;C9J494;B4DPR4	_SGLDDVEASSSYSNEQQLCPY(ph)AAAGECR_	0	0.58	0.08	2.59	4.52	GO:0016567	GO:0016874;GO:0003676;GO:0008270	GO:0005622	PF00642;PF13639	0	-	-	-	-	0	0.58	0.08	2.59	4.52	0	-	-	-	-
716	1	MPHOSPH8;MPP8;MPHOSPH8;MPP8;MPHOSPH8	Q99549-2;Q99549;Q99549-1;B3KS10;A6NJK0;Q5JTP9	_QSNNVLVY(ph)DLLK_	0	0.262937	0.224742	0.129	0.0621282	GO:0007049;GO:0045892;GO:0044030;GO:0006351	GO:0035064	GO:0005737;GO:0005720;GO:0000788;GO:0005730;GO:0005886	PF00023;PF12796;PF00385	0	0.31	0.35	0.02	0	0	0.34	0	0.24	0.01	0	0.13	0.3	0.12	0.17
90	0.92	MRPS27;KIAA0264	B4DRT2;Q92552;B4DT94;Q6PKB3	_EEIDHAEY(ph)YLYK_	0	0.27	0.16	-0.16	0.17			GO:0005840	PF10037	0	-	-	-	-	0	0.27	0.16	-0.16	0.17	0	-	-	-	-
189	0.92	MSL3;MSL3L1;MSL3;MSL3L1;MSL3L2;MSL3;MSL3;MSL3	Q8N5Y2-1;Q8N5Y2;B4DUV8;Q8N5Y2-2;B7Z227;P0C860;B4DWW7;A6NHW8;A8K165;A6NCU2;C9JKR8;A6NLU8;B4E2T7;C9IYX6	_QLEDDCY(ph)YINR_	0	0.07	0.17	0	0.48	GO:0043984;GO:0007275;GO:0006366	GO:0003677;GO:0035064;GO:0003700	GO:0072487	PF05712;PF11717	0	-	-	-	-	0	0.07	0.17	0	0.48	0	-	-	-	-
392	1	MTHFD1L;MTHFD1L;FTHFSDC1;MTHFD1L;RP1-292B18.2-004	B7ZM99;Q5JYA1;Q6UB35-1;Q6UB35;B2RD24;Q5JYA8	_EIGLLADEIEIY(ph)GK_	0	-0.0369246	-0.07	-0.209	-0.14	GO:0009396	GO:0005524;GO:0004329;GO:0004488		PF01268;PF00763;PF02882	0	0.03	-0.07	-0.31	-0.14	0	0.27		0.17		0	-0.52	-	-0.59	-
708	1	MTMR10	Q9NXD2-1;Q9NXD2;B4E157	_SGPLEACY(ph)GELGQSR_	0	-0.319039	-0.144991	-0.342	-0.518274		GO:0016791		PF12578;PF06602	0	-	-	-	-	0	-0.55	-0.15	-0.59	-1.31	0	-0.12	-0.14	-0.13	-0.01
22	1	MYH10;MYH10;MYH10	P35580-3;P35580;B2RWP9;Q4LE45;P35580-2;Q149N4;Q15753;Q9UE82;P35580-1;Q6PK16;Q9BWG0;Q9UMG3	_AVIY(ph)NPATQADWTAK_	0	0.11	-0.22	-0.09	-0.62	GO:0030048;GO:0007512;GO:0007411;GO:0055003;GO:0008283;GO:0021680;GO:0000281;GO:0006887;GO:0021592;GO:0001701;GO:0021670;GO:0050885;GO:0001764;GO:0007097;GO:0001778;GO:0008360;GO:0060041;GO:0006930;GO:0021678;GO:0055015	GO:0051015;GO:0030898;GO:0043531;GO:0005524;GO:0000146	GO:0030424;GO:0005938;GO:0032154;GO:0043197;GO:0030426;GO:0030496;GO:0016459;GO:0016460;GO:0031594;GO:0043025;GO:0005886;GO:0005819;GO:0001725	PF00612;PF00063;PF02736;PF01576	0	-	-	-	-	0	-		-		0	0.11	-0.22	-0.09	-0.62
1436	1	MYH10;MYH10;MYH10	P35580-3;P35580;B2RWP9;Q4LE45;P35580-2;Q149N4;Q15753;Q9UE82;P35580-1;Q6PK16;Q9BWG0;Q9UMG3	_ALAY(ph)DKLEK_	0	0.284189	0.39331	-0.148	-0.0999653	GO:0030048;GO:0007512;GO:0007411;GO:0055003;GO:0008283;GO:0021680;GO:0000281;GO:0006887;GO:0021592;GO:0001701;GO:0021670;GO:0050885;GO:0001764;GO:0007097;GO:0001778;GO:0008360;GO:0060041;GO:0006930;GO:0021678;GO:0055015	GO:0051015;GO:0030898;GO:0043531;GO:0005524;GO:0000146	GO:0030424;GO:0005938;GO:0032154;GO:0043197;GO:0030426;GO:0030496;GO:0016459;GO:0016460;GO:0031594;GO:0043025;GO:0005886;GO:0005819;GO:0001725	PF00612;PF00063;PF02736;PF01576	0	0.17	0.23	-0.22	-0.11	0	0.39	0.54	-0.08	-0.09	0	-	-	-	-
1408	1	MYH9	P35579-1;P35579;A8K6E4;B4E3S1;Q60FE2;Q86XU5;Q99529	_VAAY(ph)DKLEK_	0	0.0308957	-0.0384037	-0.0789	-0.0121354	GO:0031532;GO:0030048;GO:0001525;GO:0007411;GO:0043534;GO:0016337;GO:0000910;GO:0051295;GO:0001768;GO:0001701;GO:0007229;GO:0050900;GO:0007132;GO:0000212;GO:0006509;GO:0030224;GO:0007520;GO:0030220;GO:0015031;GO:0008360;GO:0038032;GO:0032796	GO:0051015;GO:0030898;GO:0043531;GO:0005524;GO:0000146;GO:0043495;GO:0042803	GO:0005826;GO:0005913;GO:0032154;GO:0030863;GO:0005829;GO:0070062;GO:0001772;GO:0016460;GO:0031594;GO:0005634;GO:0005886;GO:0043234;GO:0001726;GO:0005819;GO:0001725;GO:0001931	PF00612;PF00063;PF02736;PF01576	0	-0.08	-0.18	-0.34	-0.11	0	-0.2	0.11	-0.35	-0.14	0	0.32	-0.06	0.34	0.19
754	1	MYH9;MYH9	P35579-1;P35579;A8K6E4;B4E3S1;Q60FE2;Q86XU5;Q99529;P35579-2;Q2PS10;Q9UMJ0	_ALELDSNLY(ph)R_	0	0.3108	0.138709	-0.127	-0.0731872	GO:0031532;GO:0030048;GO:0001525;GO:0007411;GO:0043534;GO:0016337;GO:0000910;GO:0051295;GO:0001768;GO:0001701;GO:0007229;GO:0050900;GO:0007132;GO:0000212;GO:0006509;GO:0030224;GO:0007520;GO:0030220;GO:0015031;GO:0008360;GO:0038032;GO:0032796	GO:0051015;GO:0030898;GO:0043531;GO:0005524;GO:0000146;GO:0043495;GO:0042803	GO:0005826;GO:0005913;GO:0032154;GO:0030863;GO:0005829;GO:0070062;GO:0001772;GO:0016460;GO:0031594;GO:0005634;GO:0005886;GO:0043234;GO:0001726;GO:0005819;GO:0001725;GO:0001931	PF00612;PF00063;PF02736;PF01576	0	0.48	0.21	-0.13	-0.05	0	0.31	0.17	-0.14	-0.1	0	0.12	0.03	-0.11	-0.07
11	1	MYH9;MYH9;RP1-68O2.1-002;MYH9;RP1-68O2.1-015	P35579-1;P35579;A8K6E4;B4E3S1;Q60FE2;Q86XU5;Q99529;Q5BKV1;B1AH99	_YLY(ph)VDK_	0	-0.413376	-0.386613	-0.992	-1.03743	GO:0031532;GO:0030048;GO:0001525;GO:0007411;GO:0043534;GO:0016337;GO:0000910;GO:0051295;GO:0001768;GO:0001701;GO:0007229;GO:0050900;GO:0007132;GO:0000212;GO:0006509;GO:0030224;GO:0007520;GO:0030220;GO:0015031;GO:0008360;GO:0038032;GO:0032796	GO:0051015;GO:0030898;GO:0043531;GO:0005524;GO:0000146;GO:0043495;GO:0042803	GO:0005826;GO:0005913;GO:0032154;GO:0030863;GO:0005829;GO:0070062;GO:0001772;GO:0016460;GO:0031594;GO:0005634;GO:0005886;GO:0043234;GO:0001726;GO:0005819;GO:0001725;GO:0001931	PF00612;PF00063;PF02736;PF01576	0	-0.02	-0.4	-1.13	-1.05	0	-1.07	-0.39	-1.24	-2.05	0	-0.34	-0.37	-0.67	-0.44
737	1	MYO1G	B0I1T2-1;B0I1T2;Q6ZNK5	_AIY(ph)TIM(ox)R_	0	0.00436633	0.150955	0.518	1.29046		GO:0005524;GO:0003774	GO:0016459;GO:0005886	PF00063;PF06017	0	-0.03	0.51	0.88	1.82	0	0.08	-0.26	0.36	1.37	0	-0.04	0.1	0.23	0.29
526	1	MYO1G;MYO1G	B0I1T2-1;B0I1T2;Q6ZNK5;B0I1T2-4	_HYAGDVTY(ph)SVEGFIDK_	0	0.09	-0.29	1.51	3.89		GO:0005524;GO:0003774	GO:0016459;GO:0005886	PF00063;PF06017	0	-	-	-	-	0	0.09	-0.29	1.51	3.89	0	-	-	-	-
548	1	MYO1G;MYO1G	B0I1T2-1;B0I1T2;Q6ZNK5;B0I1T2-4	_RLLY(ph)NSTDPTLR_	0	-0.11654	-0.174366	0.103	0.0911415		GO:0005524;GO:0003774	GO:0016459;GO:0005886	PF00063;PF06017	0	0.12	-0.01	0.13	0.17	0	-0.42	-0.4	-0.02	0.04	0	-0.1	-0.14	0.19	0.06
598	1	MYO1G;MYO1G	B0I1T2-1;B0I1T2;Q6ZNK5;B0I1T2-4	_EPFY(ph)VR_	0	0.02	-0.07	0.7	3.06		GO:0005524;GO:0003774	GO:0016459;GO:0005886	PF00063;PF06017	0	-	-	-	-	0	0.02	-0.07	0.7	3.06	0	-	-	-	-
205	1	MYO1G;MYO1G;MYO1G	B0I1T2-1;B0I1T2;Q6ZNK5;B0I1T2-4;B0I1T2-3	_NFHAFY(ph)QLLR_	0	-0.19	-0.192488	3.27	3.47235		GO:0005524;GO:0003774	GO:0016459;GO:0005886	PF00063;PF06017	0	-0.19	0.09	3.27	4.73	0	-	0.09	-	2.49	0	-	-1.01	-	0.19
1426	1	MYOM1;MYOM1	P52179-1;P52179;Q9NZL8;P52179-2	_DAGIY(ph)EVILK_	0	-0.0761812	0.02	-0.0258	0.01	GO:0006936	GO:0042803;GO:0008307	GO:0031430;GO:0005863	PF00041;PF07679	0	-	-	-	-	0	-0.29		-0.14		0	0.11	0.02	0.08	0.01
451	1	NARF;NARF;NARF;NARF	Q9UHQ1-2;Q9UHQ1;Q9UHQ1-1;B3KPX2;Q9UHQ1-3;A8MSG3;B3KSJ1	_QMEGIY(ph)ADIPVR_	0	-0.16	-5.35	2.4	4.11	GO:0007015;GO:0007411;GO:0016477;GO:0030032;GO:0030838;GO:0042102;GO:0045944;GO:0006417;GO:0007172;GO:0042110;GO:0050852	GO:0008093;GO:0030159	GO:0005638;GO:0005829;GO:0005783;GO:0005634;GO:0005886;GO:0012506	PF02906;PF02256;PF00017;PF00018	0	-	-	-	-	0	-0.16	-5.35	2.4	4.11	0	-	-	-	-
280	1	NARG1;GA19;NATH;TBDN100;NARG1;GA19;NATH;TBDN100	Q9BXJ9-1;Q9BXJ9;B2RBE5;B4E2T6;Q9BXJ9-4;Q58F05	_IY(ph)EEAWTK_	0	0.140139	0.03	-0.242	-0.14	GO:0001525;GO:0030154;GO:0006474;GO:0045893;GO:0006351	GO:0008080	GO:0005737;GO:0005667	PF12569;PF07719	0	0.12	-	-0.15	-	0	0.16	0.03	-0.34	-0.14	0	-	-	-	-
105	1	NCK1;NCK	P16333;B2R6S4;B7Z751;C9JAB9;C9JTZ8;C9J869;C9JVV5;C9K098	_LY(ph)DLNM(ox)PAYVK_	0	-0.0260496	0.692976	1.06	1.08469	GO:0007015;GO:0007411;GO:0016477;GO:0030032;GO:0030838;GO:0042102;GO:0045944;GO:0006417;GO:0007172;GO:0042110;GO:0050852	GO:0008093;GO:0030159	GO:0005829;GO:0005783;GO:0005634;GO:0005886;GO:0012506	PF00017;PF00018	0	0.24	0.63	0.74	0.8	0	0.5	0.82	1.24	0.76	0	-1.51	0.62	1.15	1.55
342	1	NCK2	O43639;Q53TG4	_VQLVDNVY(ph)CIGQR_	0	-0.434151	-0.619134	-0.214	-0.326697	GO:0007015;GO:0007411;GO:0016477;GO:0007173;GO:0030032;GO:0008285;GO:0030838;GO:0042102;GO:0045944;GO:0007176;GO:0006417;GO:0007172;GO:0042110	GO:0008093;GO:0030159	GO:0005829;GO:0005783;GO:0012506	PF00017;PF00018	0	-	-	-	-	0	-0.57	-0.67	-0.4	-0.61	0	-0.31	-0.57	-0.05	-0.09
463	0.88	NCL	P19338;B3KM80;B3KTP9;C9JWL1;Q9BQ02;Q6ZS99;C9JFE9	_SISLYY(ph)TGEK_	0	0.23	-0.16	-0.15	0.31	GO:0001525	GO:0000166;GO:0003723;GO:0042162	GO:0005938;GO:0005730;GO:0005654;GO:0030529	PF00076	0	-	-	-	-	0	0.23	-0.16	-0.15	0.31	0	-	-	-	-
279	1	NDE1;NUDE;NDE1;NUDE	Q9NXR1-1;Q9NXR1;Q9NXR1-2	_NLVY(ph)DQSPNR_	0	-0.0305756	-0.00526464	-0.159	-0.308424	GO:0051301;GO:0051298;GO:0021987;GO:0051303;GO:0000132;GO:0000086;GO:0007020;GO:0000236;GO:0007405;GO:0001764;GO:0047496	GO:0008017	GO:0032154;GO:0000777;GO:0005829;GO:0000776;GO:0005874;GO:0031616	PF04880	0	0.31	0.16	0.12	-0.2	0	-0.4	-0.27	-0.42	-1.31	0	-0.09	0.06	-0.23	0.2
345	1	NEDD9;RP1-49G10.1-002;NEDD9;CASL;CASS2;NEDD9	A8K9G7;Q5TI59;Q14511;C9J1Y5;A6NI64	_DGVY(ph)DVPLHNPPDAK_	0	-0.413051	-0.137985	-0.118	-0.287939					0	-	-0.07	-	-0.01	0	-0.49	-0.04	-0.32	-0.44	0	-0.34	-0.32	0.06	-0.46
244	1	NEK7	Q8TDX7;B2R8K8	_M(ox)NLY(ph)SLCK_	0	-0.346697	-0.321874	-0.309	-0.184968	GO:0000910;GO:0007346;GO:0051225	GO:0005524;GO:0046872;GO:0004674	GO:0005737;GO:0005874;GO:0005815;GO:0005634;GO:0000922	PF00069	0	-	-	-	-	0	-0.63	-0.42	-0.77	-0.75	0	-0.11	-0.23	0.04	0.22
289	1	NEK7	Q8TDX7;B2R8K8	_RPDVTYVY(ph)DVAK_	0	0.033463	0.08	0.00522	0.02	GO:0000910;GO:0007346;GO:0051225	GO:0005524;GO:0046872;GO:0004674	GO:0005737;GO:0005874;GO:0005815;GO:0005634;GO:0000922	PF00069	0	-	-	-	-	0	-0.07	0.08	0.03	0.02	0	0.13	-	-0.02	-
1521	1	NF1;NF1;NF1;NF1	P21359-1;P21359;P21359-2;A8K1M1;Q4W6X4;Q59FX3;P21359-4	_IGQY(ph)LSSNR_	0	0.0555879	0.185704	0.0554	0.148818	GO:0030036;GO:0030325;GO:0048844;GO:0048593;GO:0021987;GO:0030199;GO:0021897;GO:0048853;GO:0007507;GO:0001889;GO:0000165;GO:0001656;GO:0022011;GO:0016525;GO:0048712;GO:0030336;GO:0001953;GO:0001937;GO:0048147;GO:0043407;GO:0007406;GO:0046929;GO:0048715;GO	GO:0005099	GO:0030424;GO:0005737;GO:0030425;GO:0031235;GO:0005634	PF00616	0	-	-	-	-	0	-0.13	-0.08	0.09	0.04	0	0.22	0.41	0.02	0.25
241	1	NFKB1;NFKB1	P19838-2;P19838;A8K5Y5;P19838-1;B3KVE8	_RLEPVVSDAIY(ph)DSK_	0	0.000650707	0.0819057	-0.0401	0.151326	GO:0006915;GO:0071347;GO:0071260;GO:0006954;GO:0045087;GO:0031293;GO:0002755;GO:0043066;GO:0010956;GO:0032269;GO:0032375;GO:0001818;GO:0045083;GO:0000122;GO:0010957;GO:0048011;GO:0090263;GO:1900127;GO:0010884;GO:0010744;GO:0051092;GO:0045944;GO:0045893;GO	GO:0003690;GO:0003700;GO:0008134;GO:0000976	GO:0005829;GO:0033256;GO:0005739;GO:0005654	PF00023;PF00531;PF00554	0	0.06	0.27	-0.24	0.4	0	-0.04	0.12	0.02	0.11	0	-0.02	-0.18	0.08	-0.1
39	1	NHLRC2	Q8NBF2-1;Q8NBF2;Q7Z658	_DSLVY(ph)QYLQK_	0	0.02	0.12	0.11	-0.08	GO:0005975;GO:0019221;GO:0015758;GO:0051028;GO:0051292;GO:0000059;GO:0010827;GO:0044281;GO:0055085;GO:0016032	GO:0017056	GO:0031965;GO:0034399;GO:0005643	PF01436;PF11894	0	-	-	-	-	0	0.02	0.12	0.11	-0.08	0	-	-	-	-
261	0.99	NIPSNAP1	Q9BPW8;A8K4I8;B4DQI7	_GWDENVY(ph)YTVPLVR_	0	-0.0211824	-0.0235362	0.346	0.211553	GO:0019233	GO:0042165	GO:0005743;GO:0005739;GO:0097060	PF07978	0	0.08	0.04	0.68	0.44	0	-0.13	-0.09	-0.09	-0.06	0	-	-	-	-
157	0.94	NRAS;HRAS1;HRAS;HRAS1	P01111;Q5U091;P01112;C9JR04	_QGVEDAFY(ph)TLVR_	0	-0.0796878	-0.173536	0.156	0.0369486	GO:0030036;GO:0000186;GO:0007411;GO:0007596;GO:0007173;GO:0008543;GO:0008286;GO:0050900;GO:0000165;GO:0043524;GO:0048011;GO:0008284;GO:0035022;GO:0007265;GO:0048169;GO:0032228;GO:0051146;GO:0008542	GO:0005525;GO:0003924	GO:0000139;GO:0005886	PF00071	0	0.08	-	0.26	-	0	-0.33	-0.11	-0.09	0.11	0	-0.02	-0.24	0.27	-0.04
581	1	NUP205;C7orf14;KIAA0225	Q92621;A6H8X3;B4DE72;Q4VBX7;Q6DKH1;Q6P486	_DLPSADSVQY(ph)R_	0	-0.04	0.03	-0.36	0.3	GO:0005975;GO:0019221;GO:0015758;GO:0051028;GO:0051292;GO:0000059;GO:0010827;GO:0044281;GO:0055085;GO:0016032	GO:0017056	GO:0031965;GO:0034399;GO:0005643	PF11894	0	-	-	-	-	0	-0.04	0.03	-0.36	0.3	0	-	-	-	-
62	0.99	OSBPL11;ORP11;OSBP12;OSBPL11	Q9BXB4;A8MZ15;Q9GZM0	_GWQYSDHM(ox)ENVY(ph)GYLM(ox)K_	0	0.27	0.16	-0.04	0.18	GO:0045444;GO:0006869;GO:0010890	GO:0005543		PF01237;PF00169	0	-	-	-	-	0	0.27	0.16	-0.04	0.18	0	-	-	-	-
111	1	OSTF1	Q92882;A8K646	_AGSTALY(ph)WACHGGHK_	0	0.0451191	-0.2	0.596	0.42	GO:0001503;GO:0007165		GO:0005737;GO:0005622	PF12796;PF00018	0	-	-	-	-	0	-0.25	-0.2	0.54	0.42	0	0.29	-	0.65	-
297	1	PABPC1;PAB1;PABP1;PABPC2;PABPC1;PAB1;PABP1;PABPC2;PABPC1L;C20orf119;C20orf119;RP5-1069P2.6-017	P11940-1;P11940;B4DZW4;P11940-2;B3KT93;B4DQX0;Q4VXU2;Q4VY17	_YQGVNLY(ph)VK_	0	0.0057424	0.0206209	-0.538	-1.14829	GO:0006378;GO:0000398;GO:0048255;GO:2000623;GO:0000184;GO:0000289;GO:0006413	GO:0000166;GO:0008143;GO:0008494	GO:0071013;GO:0010494;GO:0005829	PF00658;PF00076	0	-0.01	-0.26	-0.81	-1.38	0	-0.36	0.05	-0.88	-1.63	0	0.31	0.23	-0.07	-0.63
364	1	PABPC1;PAB1;PABP1;PABPC2;PABPC1;PAB1;PABP1;PABPC2;PABPC3;PABP3;PABPL3;PABPC1L;C20orf119	P11940-1;P11940;B4DZW4;P11940-2;B3KT93;B4DQX0;Q9H361;Q2VIP3;Q3ZCS4;Q5VX58;Q4VXU2	_PLY(ph)VALAQR_	0	0.0404414	0.0112089	-0.0711	-0.135184	GO:0006378;GO:0000398;GO:0048255;GO:2000623;GO:0000184;GO:0000289;GO:0006413	GO:0000166;GO:0008143;GO:0008494	GO:0071013;GO:0010494;GO:0005829	PF00658;PF00076	0	0.02	-0.05	-0.24	-0.22	0	0.09	-0.01	-0.06	-0.13	0	0.01	0.09	0.07	-0.06
163	1	PAG1;CBP;PAG	Q9NWQ8	_SVDGDQGLGM(ox)EGPY(ph)EVLK_	0	-0.137214	-0.202855	-0.524	-1.24662	GO:0007173;GO:0035556;GO:0050868;GO:0050863;GO:0050852	GO:0042169;GO:0005070	GO:0016021;GO:0045121;GO:0005886		0	0.03	-0.45	-0.68	-1.68	0	-0.59	-0.16	-0.9	-2	0	0.06	-0.03	-0.11	-0.51
181	1	PAG1;CBP;PAG	Q9NWQ8	_DSSSQENMVEDCLY(ph)ETVK_	0	-0.323171	-0.0884467	-0.624	-1.30954	GO:0007173;GO:0035556;GO:0050868;GO:0050863;GO:0050852	GO:0042169;GO:0005070	GO:0016021;GO:0045121;GO:0005886		0	-	-	-	-	0	-0.52	0.14	-0.67	-2.08	0	-0.15	-0.36	-0.58	-0.81
227	1	PAG1;CBP;PAG	Q9NWQ8	_AEFAEY(ph)ASVDR_	0	-0.0729975	0.0416919	-0.211	-0.819394	GO:0007173;GO:0035556;GO:0050868;GO:0050863;GO:0050852	GO:0042169;GO:0005070	GO:0016021;GO:0045121;GO:0005886		0	-	0.03	-	-1.23	0	-0.38	0.13	-0.64	-1.7	0	0.18	-0.04	0.12	-0.05
359	1	PAG1;CBP;PAG	Q9NWQ8	_SPSSCNDLY(ph)ATVK_	0	-0.389031	-0.14	-0.783	-2.43	GO:0007173;GO:0035556;GO:0050868;GO:0050863;GO:0050852	GO:0042169;GO:0005070	GO:0016021;GO:0045121;GO:0005886		0	-	-	-	-	0	-0.72	-0.14	-1.02	-2.43	0	-0.12	-	-0.58	-
417	1	PAG1;CBP;PAG	Q9NWQ8	_ENDY(ph)ESISDLQQGR_	0	0.0148619	-0.0103142	-0.55	-0.938839	GO:0007173;GO:0035556;GO:0050868;GO:0050863;GO:0050852	GO:0042169;GO:0005070	GO:0016021;GO:0045121;GO:0005886		0	0.31	0.13	-0.57	-1.19	0	-0.46	0.13	-0.52	-1.22	0	0.09	-0.34	-0.56	-0.52
48	1	PAICS;ADE2;AIRC;PAIS;DKFZp781N1372	P22234;B4DGX3;Q68CQ5	_EVY(ph)ELLDSPGK_	0	-0.0674333	-0.26	0.496	0.01	GO:0006189;GO:0009113;GO:0009168	GO:0034023;GO:0005524;GO:0004638;GO:0004639	GO:0005829	PF00731;PF01259	0	0.16	-	1.52	-	0	-0.41	-0.26	-0.7	0.01	0	-0.01	-	-0.42	-
489	1	PARD3;PAR3;PAR3A;PARD3;PAR3;PAR3A;PARD3;PAR3;PAR3A;PARD3;PAR3;PAR3A;PARD3;PAR3;PAR3A;PARD3;PAR3;PAR3A;PARD3;PAR3;PAR3A;PARD3;PAR3;PAR3A;PARD3;PAR3;PAR3A;PARD3;PAR3;PAR3A	Q8TEW0-1;Q8TEW0;Q8TEW0-2;Q6IQ47;Q8TEW0-4;Q8TEW0-6;Q8TEW0-3;Q5VWV2;Q8IX28;Q8TEW0-7;Q8TEW0-5;Q8TEW0-8;B1AP52;Q8IX26;Q8IX27;Q8TEW0-10;Q5VWU8;Q8TEW0-9	_DVTIGGSAPIY(ph)VK_	0	0.0357039	0.0598171	-0.588	-0.945955	GO:0003383;GO:0008356;GO:0007409;GO:0007049;GO:0051642;GO:0090162;GO:0000226;GO:0006461;GO:0007205;GO:0006612;GO:0032970;GO:0060341;GO:0070830;GO:0007179;GO:0044319	GO:0005547;GO:0032266;GO:0005546	GO:0045177;GO:0044295;GO:0005938;GO:0005913;GO:0005829;GO:0012505;GO:0043025;GO:0005886;GO:0005819;GO:0005923	PF12053;PF00595	0	0.26	-0.22	-0.51	-1.01	0	-0.23	0.25	-0.67	-1.48	0	-	0.11	-	-0.51
252	1	PARP14;BAL2;KIAA1268;PARP14;BAL2;KIAA1268;PARP14;BAL2;KIAA1268	Q460N5-2;Q460N5;B4E2H0;C9J8I1;Q460N5-1;Q460N5-4;C9JCZ0;C9J0I8	_LFFENPY(ph)NGGGR_	0	-1.02	0.07	2.01	4.33	GO:0006355;GO:0006351	GO:0003950	GO:0005737;GO:0005634;GO:0005886	PF01661;PF00644;PF02825	0	-	-	-	-	0	-1.02	0.07	2.01	4.33	0	-	-	-	-
1289	1	PBRM1;PB1;PBRM1;PB1;PBRM1;PB1;PBRM1;PB1;PBRM1;PB1;PBRM1;PB1;PBRM1;PB1;PBRM1;PB1	Q86U86-1;Q86U86;Q86U86-8;Q86U86-2;Q86U86-9;Q86U86-3;Q5EBM5;Q9NVM2;Q86U86-7;Q86U86-5;Q86U86-4	_VVDDEIY(ph)YFR_	0	0.225009	0.0412473	0.143	0.0357017	GO:0006338;GO:0007507;GO:0007067;GO:0008285;GO:0001890;GO:0006355;GO:0006351	GO:0003682;GO:0003677	GO:0000776;GO:0000228	PF01426;PF00439;PF00505	0	-	-	-	-	0	0.22	-0.02	0.04	-0.01	0	0.23	0.1	0.24	0.08
729	1	PCAF	Q92831	_DPDQLY(ph)STLK_	0	0.348257	0.265704	0.0142	0.330961	GO:0007050;GO:0032869;GO:0006338;GO:0043966;GO:0018076;GO:0008285;GO:0045736;GO:0007219;GO:0045944;GO:0010835;GO:0006361;GO:0006367;GO:0019048	GO:0004861;GO:0004402;GO:0004468;GO:0019901;GO:0003713	GO:0031672;GO:0042641;GO:0005671;GO:0031674;GO:0000776;GO:0000125	PF13508;PF00439;PF06466	0	-	-	-	-	0	0.56	0	-0.1	0.1	0	0.1	0.49	0.12	0.53
965	1	PCM1;PCM1;PCM1	Q15154-1;Q15154;B4DYD5;B9EIS5;A6NNN6;B4DJ00;B4DWY1;Q15154-2;Q9P1R8	_NNCPFSADENY(ph)RPLAK_	0	-0.0611824	0.68	0.293	1.56	GO:0051297;GO:0042384;GO:0000086;GO:0022027;GO:0034453;GO:0034454;GO:0050768;GO:0097150;GO:0071539;GO:0006189;GO:0009113;GO:0009168	GO:0042802;GO:0034023;GO:0005524;GO:0004638;GO:0004639	GO:0034451;GO:0005829;GO:0031965;GO:0000242	PF00731;PF01259	0	-	-	-	-	0	0.04	0.68	0.62	1.56	0	-0.17	-	-0.13	-
274	0.95	PCTK1	B7Z8T0;B7Z7C8;Q00536;Q96GA5;Q9BRL4;B7Z461;Q59FJ5;Q6ZMU4	_LGEGTY(ph)ATVYK_	0	-0.0460979	0.0199929	-0.289	1.13949		GO:0005524;GO:0004674		PF00069	0	0.08	0.18	-0.32	-0.32	0	-0.05		-0.32		0	-0.18	-0.16	-0.23	1.85
278	0.86	PCTK1	B7Z8T0;B7Z7C8;Q00536;Q96GA5;Q9BRL4;B7Z461;Q59FJ5;Q6ZMU4	_LGEGTYATVY(ph)K_	0	0.04	0.0650087	-0.17	-0.389688		GO:0005524;GO:0004674		PF00069	0	0.04	-	-0.17	-	0	-	0.06	-	-0.36	0	-	0.07	-	-0.42
203	0.95	PCTK2;hCG_33122;PCTK2	A8K1U6;B4DGP5;Q00537	_LGEGTY(ph)ATVYKGR_	0	0.049934	-0.337525	-0.235	1.08185					0	0.33	-0.54	-0.16	-0.67	0	-0.05		-0.32		0	-0.18	-0.16	-0.23	1.85
185	0.97	PCTK3;PCTK3;PCTK3;PCTK3;RP11-288G13.1-006	Q07002-3;Q07002;B4DK03;Q5VXQ4;Q07002-2;Q5VXQ3;Q07002-1;B3KX76;B4DER5;B4DHU6;Q59G02;Q9BWF9;Q5VXQ5	_LGEGTY(ph)ATVFK_	0	-0.14	-0.62	-0.32	-0.46	GO:0007049	GO:0005524;GO:0004693;GO:0004674;GO:0004871		PF00069	0	-	-	-	-	0	-		-		0	-0.14	-0.62	-0.32	-0.46
63	1	PDHB;PHE1B;PDHB;PHE1B	P11177-1;P11177;C9J634;B4DDD7;P11177-2;C9K0U7	_VFLLGEEVAQY(ph)DGAYK_	0	-0.109446	-0.224575	3.47e-05	0.117784	GO:0006086;GO:0006006;GO:0010510;GO:0006099	GO:0004739	GO:0005759;GO:0045254	PF02779;PF02780	0	-	-	-	-	0	-0.07	-0.26	0.01	-0.04	0	-0.15	-0.19	-0.01	0.26
67	1	PDHB;PHE1B;PDHB;PHE1B	P11177-1;P11177;C9J634;B4DDD7;P11177-2;C9K0U7	_VFLLGEEVAQYDGAY(ph)K_	0	-0.0147834	0.141247	0.227	0.0300347	GO:0006086;GO:0006006;GO:0010510;GO:0006099	GO:0004739	GO:0005759;GO:0045254	PF02779;PF02780	0	-	-	-	-	0	0.01	0.08	0.3	0.02	0	-0.04	0.2	0.15	0.04
136	1	PDK1	Q15118;B7Z207;B7Z7N6;Q53R49;C9JKT3	_AIY(ph)DFTDTVIR_	0	-0.364783	-0.246019	0.0469	0.117692	GO:0008283;GO:0006006;GO:0097411;GO:0008631;GO:0006090;GO:0010510;GO:0010906	GO:0005524;GO:0004674;GO:0004740	GO:0005759	PF10436;PF02518	0	-	-0.15	-	-0.06	0	-0.34	-0.2	-0.03	0.46	0	-0.39	-0.4	0.12	-0.12
243	0.89	PDK1	Q15118;B7Z207;B7Z7N6;Q53R49;B7Z937;Q308M4;C9IYB4	_LCDLY(ph)YINSPELELEELNAK_	0	-0.42	-0.4	0.05	0.12	GO:0008283;GO:0006006;GO:0097411;GO:0008631;GO:0006090;GO:0010510;GO:0010906	GO:0005524;GO:0004674;GO:0004740	GO:0005759	PF10436;PF02518	0	-	-	-	-	0	-0.42	-0.4	0.05	0.12	0	-	-	-	-
442	1	PDPR;KIAA1990	Q8NCN5;B4DZL5;B7ZAR9	_VM(ox)EVMPLMY(ph)DLK_	0	-0.0329975	0.119516	0.0413	0.404756	GO:0006546;GO:0006090;GO:0010510	GO:0004047;GO:0016491	GO:0005759	PF01266;PF01571;PF08669	0	-	-	-	-	0	0.22	0.31	0.33	0.75	0	-0.34	-0.1	-0.32	-0.05
127	0.91	PDSS1;DPS1;TPRT;PDSS1;DPS1;TPRT;PDSS1;DPS1;TPRT	Q5T2R2-1;Q5T2R2;C9JJ91;Q5T2R2-3;Q5T2R2-2;Q59EP8	_EMSEY(ph)YFDGK_	0	0.25	0.25	0.34	0.38	GO:0008299;GO:0051290;GO:0006744;GO:0006002;GO:0006096;GO:0044281	GO:0046872;GO:0046982;GO:0000010;GO:0050347;GO:0003872;GO:0005524	GO:0005739;GO:0005945	PF00348;PF00365	0	-	-	-	-	0	0.25	0.25	0.34	0.38	0	-	-	-	-
713	1	PECAM1;PECAM1;PECAM1;PECAM1	P16284-1;P16284;A8K3S7;B7Z8Y6;P16284-6;P16284-2;P16284-3;B7Z8U8	_DTETVY(ph)SEVR_	0	-0.124151	0.0260481	-0.0658	-0.478447	GO:0007155;GO:0008037;GO:0050904;GO:0072011;GO:0006909;GO:0030168;GO:0002576;GO:0007165		GO:0030054;GO:0005615;GO:0016021;GO:0005886;GO:0031092		0	-	-	-	-	0	-0.26	0.08	-0.18	-0.75	0	0	-0.03	0.04	-0.25
333	1	PEX5;PXR1;PEX5;PXR1;PEX5;PXR1	B4E0T2;B4DZ45;P50542-1;P50542;Q13335;P50542-3;P50542-2;B4DR50;B4DS19;B4DWW0	_DAEAHPWLSDY(ph)DDLTSATYDK_	0	-0.25	-0.37	1.38	3.62			GO:0005794	PF00515	0	-	-	-	-	0	-0.25	-0.37	1.38	3.62	0	-	-	-	-
447	1	PFKP;PFKF;PFK-P;PFKP;RP11-298E9.2-009;PFKP;RP11-298E9.2-011	Q01813;B3KS15;O14943;Q49A78;Q5VSR7;Q8WTZ9;B1APP6;B1APP7	_MLAIY(ph)DGFDGFAK_	0	0.012765	-0.143359	0.482	0.249513	GO:0006002;GO:0006096;GO:0044281	GO:0003872;GO:0005524;GO:0046872	GO:0005945	PF00365	0	-0.25	-0.46	1	0.56	0	0.31	-0.09	0.18	0.18	0	-0.08	0.07	0.08	-0.06
26	0.99	PGAM1;PGAMA;CDABP0006	P18669;B4DJA4;B4DKL5;B4DMJ7;B7Z9E5;Q0D2Q6;Q53G35;Q6FHK8;Q6FHU2;Q6P6D7	_FSGWY(ph)DADLSPAGHEEAK_	0	0.464115	0.343446	1.79	1.35496	GO:0006094;GO:0006096;GO:0006110;GO:0043456;GO:0045730;GO:0044281	GO:0004083;GO:0004082;GO:0004619	GO:0005829	PF00300	0	-0.69	-0.78	2.29	1.18	0	0.93	-0.11	1.3	1.45	0	0.69	1.2	1.61	1.42
371	1	PGM1;PGM1	P36871-2;P36871;B7Z6C2;Q16106;P36871-1;B4DDQ8;B4DFP1;B4DPV0;Q9H1D2	_IALY(ph)ETPTGWK_	0	-0.295839	-0.35077	-0.0163	-0.285821	GO:0019388;GO:0006094;GO:0005978;GO:0005980;GO:0006096;GO:0044281	GO:0000287;GO:0004614	GO:0015629;GO:0005829	PF02878;PF02879;PF02880;PF00408	0	-0.62	-1.15	0.38	0	0	0.02	-0.35	-0.23	-0.32	0	-0.36	0.16	-0.3	-0.6
402	1	PI4K2A	Q9BTU6;B4DEP8	_DLEEDLY(ph)ELFKK_	0	-0.21	-0.00492202	-0.43	-0.149965	GO:0002561;GO:0006661;GO:0044281	GO:0004430;GO:0035651;GO:0005524;GO:0000287	GO:0030054;GO:0031410;GO:0005829;GO:0030425;GO:0031901;GO:0005768;GO:0070382;GO:0035838;GO:0044231;GO:0005887;GO:0045121;GO:0005739;GO:0043025;GO:0043204;GO:0042734;GO:0043234;GO:0030672	PF00454	0	-	-	-	-	0	-0.21	-0.02	-0.43	-0.16	0	-	0.01	-	-0.14
1096	1	PI4KA;PIK4;PIK4CA	P42356-1;P42356;B2RBS0;B4DYG5;Q4LE69	_YAGEVY(ph)GM(ox)IR_	0	0.207696	0.308321	0.00136	-0.0710014	GO:0006661;GO:0048015;GO:0007165;GO:0044281;GO:0007268	GO:0004430;GO:0005524	GO:0005829;GO:0005798;GO:0005886	PF00454;PF00613	0	0.28	0.37	-0.13	-0.19	0	0.15	0.21	-0.03	-0.02	0	0.19	0.34	0.15	-0.01
228	1	PIK3C2B	O00750;A2RUF7;B7ZM86;Q4LE65	_LLGSVDY(ph)DGINDAITR_	0	-0.73	-0.54	-0.35	-0.02	GO:0048015;GO:0043491;GO:0044281	GO:0016303;GO:0035005;GO:0005524;GO:0001727;GO:0035091	GO:0030139;GO:0005783;GO:0043231;GO:0005634;GO:0005942;GO:0005886	PF00168;PF00454;PF00792;PF00794;PF00613;PF00787	0	-0.73	-0.54	-0.35	-0.02	0	-		-		0	-	-	-	-
548	1	PIK3CD;RP11-558F24.3-003;PIK3CD	O00334;Q5SR50;O00329;A7E2E0;B2RAH3;B4E0L4;B7ZM44;Q1WIQ9;Q1WIR0;Q59HC4	_GSGELY(ph)EHEK_	0	-0.47	-0.34	-0.14	-0.11	GO:0046854;GO:0048015	GO:0005524;GO:0016301;GO:0016773		PF00454;PF00792;PF02192;PF00794;PF00613	0	-	-	-	-	0	-0.47	-0.34	-0.14	-0.11	0	-	-	-	-
580	1	PIK3R1;GRB1;PIK3R1;GRB1;PIK3R1;GRB1;PIK3R1;GRB1	P27986-1;P27986;B7Z629;P27986-2;P27986-3;B3KT19;B3KWZ7;B7Z2N8;P27986-4	_DQY(ph)LMWLTQK_	0	0.117809	0.0605544	-0.0425	-0.119446	GO:0030183;GO:0034644;GO:0007173;GO:0008543;GO:0060396;GO:0008286;GO:0048009;GO:0050900;GO:0043066;GO:0001953;GO:0045671;GO:0048011;GO:0051531;GO:0014065;GO:0006661;GO:0046854;GO:0030168;GO:0043065;GO:0030335;GO:0090004;GO:0046326;GO:0045944;GO:0006468;GO	GO:0005545;GO:0043125;GO:0043559;GO:0043560;GO:0043548;GO:0035014;GO:0005068	GO:0005943;GO:0005886	PF00620;PF00017;PF07653	0	0.05	0.1	-0.11	-0.16	0	0.19	0.02	0.01	-0.08	0	0.11	-	-0.03	-
467	1	PIK3R1;GRB1;PIK3R1;GRB1;PIK3R1;GRB1;PIK3R1;GRB1;PIK3R3;RP4-533D7.2-005	P27986-1;P27986;B7Z629;P27986-2;P27986-3;B3KT19;B3KWZ7;B7Z2N8;P27986-4;Q5T4P3	_LY(ph)EEYTR_	0	0.166048	0.235009	0.126	0.112217	GO:0030183;GO:0034644;GO:0007173;GO:0008543;GO:0060396;GO:0008286;GO:0048009;GO:0050900;GO:0043066;GO:0001953;GO:0045671;GO:0048011;GO:0051531;GO:0014065;GO:0006661;GO:0046854;GO:0030168;GO:0043065;GO:0030335;GO:0090004;GO:0046326;GO:0045944;GO:0006468;GO	GO:0005545;GO:0043125;GO:0043559;GO:0043560;GO:0043548;GO:0035014;GO:0005068	GO:0005943;GO:0005886	PF00620;PF00017;PF07653	0	0.22	0.24	0.17	0.19	0	0.11	0.23	0.08	0.03	0	-	-	-	-
470	0.99	PIK3R1;GRB1;PIK3R1;GRB1;PIK3R1;GRB1;PIK3R1;GRB1;PIK3R3;RP4-533D7.2-005	P27986-1;P27986;B7Z629;P27986-2;P27986-3;B3KT19;B3KWZ7;B7Z2N8;P27986-4;Q5T4P3	_LYEEY(ph)TR_	0	0.13	0.24	0.1	0.11	GO:0030183;GO:0034644;GO:0007173;GO:0008543;GO:0060396;GO:0008286;GO:0048009;GO:0050900;GO:0043066;GO:0001953;GO:0045671;GO:0048011;GO:0051531;GO:0014065;GO:0006661;GO:0046854;GO:0030168;GO:0043065;GO:0030335;GO:0090004;GO:0046326;GO:0045944;GO:0006468;GO	GO:0005545;GO:0043125;GO:0043559;GO:0043560;GO:0043548;GO:0035014;GO:0005068	GO:0005943;GO:0005886	PF00620;PF00017;PF07653	0	-	-	-	-	0	0.13	0.24	0.1	0.11	0	-	-	-	-
464	1	PIK3R2;PIK3R2	O00459;Q96CK7;Q96EV4;Q05BV6	_SREYDQLY(ph)EEYTR_	0	-0.0577255	0.0522745	0.152	0.0551191	GO:0008286;GO:0050900;GO:0048011;GO:0036092;GO:0048015;GO:0030168;GO:0043551;GO:0051056;GO:0007264;GO:0044281;GO:0031295;GO:0050852	GO:0035014	GO:0005829;GO:0005942	PF00620;PF00017	0	0.08	0.19	0.23	0.3	0	-0.21	-0.1	0.07	-0.24	0	-	-	-	-
63	1	PJA2;KIAA0438;RNF131;PJA2;KIAA0438;RNF131	O43164-1;O43164;C9JUD6;O43164-2	_AGDDY(ph)EVLELDDVPK_	0	-0.52	-1.06	1.13	3.47	GO:0007616;GO:0010738	GO:0034236;GO:0034237;GO:0004842;GO:0008270	GO:0030054;GO:0005737;GO:0005789;GO:0000139;GO:0005886;GO:0014069;GO:0045211	PF13639	0	-	-	-	-	0	-0.52	-1.06	1.13	3.47	0	-	-	-	-
390	1	PKM2;PK2;PK3;PKM;PKM2	P14618-1;P14618;B4DUU6;B4DNK4;Q8WUW7;Q9NYI7;Q9UK31;Q9UKK4	_EAEAAIY(ph)HLQLFEELRR_	0	0.35	-0.1	0.18	0.26	GO:0006096;GO:0012501;GO:0044281	GO:0005524;GO:0000287;GO:0030955;GO:0004743	GO:0005829;GO:0070062;GO:0005739;GO:0005634;GO:0005886	PF00224;PF02887	0	0.35	-0.1	0.18	0.26	0	-		-		0	-	-	-	-
148	1	PKM2;PK2;PK3;PKM;PKM2;PKM2;PK2;PK3;PKM	P14618-1;P14618;B4DUU6;B4DNK4;Q8WUW7;Q9NYI7;Q9UK31;Q9UKK4;P14618-2;B4DRT3	_ITLDNAY(ph)M(ox)EK_	0	-0.0602509	-0.140229	0.146	0.018782	GO:0006096;GO:0012501;GO:0044281	GO:0005524;GO:0000287;GO:0030955;GO:0004743	GO:0005829;GO:0070062;GO:0005739;GO:0005634;GO:0005886	PF00224;PF02887	0	-0.04	-0.33	0.27	0.2	0	-0.29	0	0.06	-0.25	0	0.12	-0.11	0.1	0.07
161	1	PKM2;PK2;PK3;PKM;PKM2;PKM2;PK2;PK3;PKM	P14618-1;P14618;B4DUU6;B4DNK4;Q8WUW7;Q9NYI7;Q9UK31;Q9UKK4;P14618-2;B4DRT3	_CDENILWLDY(ph)K_	0	-0.08	-0.2	-0.19	0.18	GO:0006096;GO:0012501;GO:0044281	GO:0005524;GO:0000287;GO:0030955;GO:0004743	GO:0005829;GO:0070062;GO:0005739;GO:0005634;GO:0005886	PF00224;PF02887	0	-	-	-	-	0	-0.08	-0.2	-0.19	0.18	0	-	-	-	-
372	0.97	PKP4;PKP4;PKP4	Q99569-1;Q99569;Q4W5T8;Q99569-2;Q86W91;C9J8Z0	_TVHDMEQFGQQQYDIY(ph)ER_	0	-0.0961812	0.44	-0.299	-0.54	GO:0007155;GO:0007043;GO:0007267;GO:0071777;GO:0010628;GO:0032321;GO:0030155		GO:0030057;GO:0009898;GO:0030496;GO:0072686;GO:0048471;GO:0051233;GO:0000922	PF00514	0	0.09	0.44	-0.1	-0.54	0	-0.31		-0.53		0	-	-	-	-
415	1	PKP4;PKP4;PKP4	Q99569-1;Q99569;Q4W5T8;Q99569-2;Q86W91;C9J8Z0	_SAVSPDLHITPIY(ph)EGR_	0	-0.205166	-0.0423037	-0.528	-0.832695	GO:0007155;GO:0007043;GO:0007267;GO:0071777;GO:0010628;GO:0032321;GO:0030155		GO:0030057;GO:0009898;GO:0030496;GO:0072686;GO:0048471;GO:0051233;GO:0000922	PF00514	0	0.12	-0.06	-0.44	-0.91	0	-0.66	0.03	-0.8	-1.2	0	-0.18	-0.1	-0.38	-0.48
478	0.77	PKP4;PKP4;PKP4	Q99569-1;Q99569;Q4W5T8;Q99569-2;Q86W91;C9J8Z0;Q6LCG8	_NNYALNTTATY(ph)AEPYRPIQYR_	0	0.41	0.32	0.29	-0.39	GO:0007155;GO:0007043;GO:0007267;GO:0071777;GO:0010628;GO:0032321;GO:0030155		GO:0030057;GO:0009898;GO:0030496;GO:0072686;GO:0048471;GO:0051233;GO:0000922	PF00514	0	0.41	0.32	0.29	-0.39	0	-		-		0	-	-	-	-
771	1	PLCG1;PLC1;PLCG1;PLC1;DKFZp434N101	P19174-2;P19174;A2A284;B4DMA3;Q4LE43;P19174-1;Q6LC80;Q9UFY1	_IGTAEPDY(ph)GALYEGR_	0	0.115884	0.365578	1.69	2.74655	GO:0000186;GO:0007202;GO:0007411;GO:0007596;GO:0071364;GO:0019221;GO:0007173;GO:0008543;GO:0001701;GO:0035556;GO:0050900;GO:0048011;GO:0009395;GO:0045766;GO:0043536;GO:0010634;GO:0050852;GO:0019048	GO:0005509;GO:0004435;GO:0005543;GO:0005057	GO:0005829;GO:0030027;GO:0005886;GO:0001726;GO:0008180	PF00168;PF09279;PF00388;PF00387;PF00017;PF00018	0	0.01	0.9	1.42	2.01	0	0.11	0.56	1.46	1.93	0	0.22	-0.93	2.09	3.62
775	1	PLCG1;PLC1;PLCG1;PLC1;DKFZp434N101	P19174-2;P19174;A2A284;B4DMA3;Q4LE43;P19174-1;Q6LC80;Q9UFY1	_IGTAEPDYGALY(ph)EGR_	0	-0.648345	0.425591	1.9	3.09628	GO:0000186;GO:0007202;GO:0007411;GO:0007596;GO:0071364;GO:0019221;GO:0007173;GO:0008543;GO:0001701;GO:0035556;GO:0050900;GO:0048011;GO:0009395;GO:0045766;GO:0043536;GO:0010634;GO:0050852;GO:0019048	GO:0005509;GO:0004435;GO:0005543;GO:0005057	GO:0005829;GO:0030027;GO:0005886;GO:0001726;GO:0008180	PF00168;PF09279;PF00388;PF00387;PF00017;PF00018	0	-0.48	-	1.62	-	0	-0.03	0.81	1.87	2.1	0	-2.2	-0.1	2.16	3.68
783	1	PLCG1;PLC1;PLCG1;PLC1;DKFZp434N101	P19174-2;P19174;A2A284;B4DMA3;Q4LE43;P19174-1;Q6LC80;Q9UFY1	_NPGFY(ph)VEANPM(ox)PTFK_	0	0.00622536	0.348071	1.28	2.20865	GO:0000186;GO:0007202;GO:0007411;GO:0007596;GO:0071364;GO:0019221;GO:0007173;GO:0008543;GO:0001701;GO:0035556;GO:0050900;GO:0048011;GO:0009395;GO:0045766;GO:0043536;GO:0010634;GO:0050852;GO:0019048	GO:0005509;GO:0004435;GO:0005543;GO:0005057	GO:0005829;GO:0030027;GO:0005886;GO:0001726;GO:0008180	PF00168;PF09279;PF00388;PF00387;PF00017;PF00018	0	0.1	0.19	0.82	1.54	0	-0.12	0.12	0.85	0.97	0	0.03	0.67	1.89	3.17
482	0.97	PLCG2	P16885;B4E3H3	_QQGELY(ph)MWDSIDQK_	0	-0.35	-0.26	-0.24	-0.31	GO:0032237;GO:0030183;GO:0050853;GO:0019722;GO:0002316;GO:0032959;GO:0043069;GO:0006661;GO:0009395;GO:0030168;GO:0010468;GO:0051209;GO:0032496;GO:0050852;GO:0016055	GO:0004435;GO:0005543;GO:0004871	GO:0005829;GO:0005886	PF00168;PF09279;PF00388;PF00387;PF00017;PF00018	0	-	-	-	-	0	-0.35	-0.26	-0.24	-0.31	0	-	-	-	-
680	0.9	PLCG2	P16885;B4E3H3	_EGSDSY(ph)AITFR_	0	0.29	0.08	-0.35	-0.23	GO:0032237;GO:0030183;GO:0050853;GO:0019722;GO:0002316;GO:0032959;GO:0043069;GO:0006661;GO:0009395;GO:0030168;GO:0010468;GO:0051209;GO:0032496;GO:0050852;GO:0016055	GO:0004435;GO:0005543;GO:0004871	GO:0005829;GO:0005886	PF00168;PF09279;PF00388;PF00387;PF00017;PF00018	0	-	-	-	-	0	0.29	0.08	-0.35	-0.23	0	-	-	-	-
753	1	PLCG2	P16885;B4E3H3	_DINSLY(ph)DVSR_	0	-0.387431	0.154415	2.55	3.79495	GO:0032237;GO:0030183;GO:0050853;GO:0019722;GO:0002316;GO:0032959;GO:0043069;GO:0006661;GO:0009395;GO:0030168;GO:0010468;GO:0051209;GO:0032496;GO:0050852;GO:0016055	GO:0004435;GO:0005543;GO:0004871	GO:0005829;GO:0005886	PF00168;PF09279;PF00388;PF00387;PF00017;PF00018	0	-0.01	0.31	3.14	4.06	0	-0.9		1.53		0	-	-0.02	-	3.47
1022	1	PLCL2;KIAA1092;PLCE2;PLCL2;KIAA1092;PLCE2;PLCL2;KIAA1092;PLCE2	Q9UPR0-1;Q9UPR0;Q9UPR0-3;Q9UPR0-2;C9JG82	_ALIENADAVY(ph)EK_	0	0.0909467	0.0193886	0.0474	-0.0397215	GO:0035556;GO:0006629	GO:0005509;GO:0004435;GO:0005543;GO:0004871	GO:0005737	PF00168;PF09279;PF00388;PF00387	0	-0.04	-0.03	0.11	0	0	0.07	-0.06	0.03	-0.06	0	0.23	0.14	0	-0.06
524	1	PLEKHA7;PLEKHA7	Q6IQ23-2;Q6IQ23;B4DK33;B4DWC3;Q6IQ23-1	_DGTVWQLY(ph)EWQQR_	0	-0.48	-0.04	-0.93	-1.51	GO:0090136;GO:0045218	GO:0070097;GO:0005543	GO:0005813;GO:0005737;GO:0005634;GO:0005915	PF00169	0	-	-	-	-	0	-0.48	-0.04	-0.93	-1.51	0	-	-	-	-
665	1	PLEKHA7;PLEKHA7	Q6IQ23-2;Q6IQ23;B4DK33;B4DWC3;Q6IQ23-1	_DLEY(ph)LDLK_	0	-0.20279	-0.31553	-0.299	-0.69753	GO:0090136;GO:0045218	GO:0070097;GO:0005543	GO:0005813;GO:0005737;GO:0005634;GO:0005915	PF00169	0	0.14	-0.25	-0.08	-0.4	0	-0.84	-0.31	-0.7	-1.21	0	-0.08	-0.39	-0.19	-0.6
845	1	POLR2B	P30876	_HAIY(ph)DKLDDDGLIAPGVR_	0	-0.56	-0.258248	1.39	2.85248	GO:0006370;GO:0000398;GO:0050434;GO:0006468;GO:0006368;GO:0006367;GO:0006283;GO:0016032	GO:0003682;GO:0003677;GO:0003899;GO:0046872;GO:0032549	GO:0005665	PF04563;PF04561;PF04565;PF04566;PF04567;PF00562;PF04560	0	-0.56	0.17	1.39	2.65	0	-	-0.87	-	3.03	0	-	-	-	-
1029	1	POLR2B	P30876	_GNEVLY(ph)NGFTGR_	0	-0.39	0.14	0.86	1.81	GO:0006370;GO:0000398;GO:0050434;GO:0006468;GO:0006368;GO:0006367;GO:0006283;GO:0016032	GO:0003682;GO:0003677;GO:0003899;GO:0046872;GO:0032549	GO:0005665	PF04563;PF04561;PF04565;PF04566;PF04567;PF00562;PF04560	0	-0.39	-	0.86	-	0	-	0.14	-	1.81	0	-	-	-	-
8	1	POLR2E	P19388;B4DJ89	_(ac)M(ox)DDEEETY(ph)RLWK_	0	0.107503	0.151692	0.291	0.284961	GO:0006370;GO:0000398;GO:0050434;GO:0006468;GO:0006386;GO:0006368;GO:0006385;GO:0006367;GO:0006283;GO:0016032;GO:0019048	GO:0003677;GO:0003899	GO:0005665	PF01191;PF03871	0	-	0.14	-	0.38	0	0.19	0.07	0.24	0.35	0	0.02	0.24	0.34	0.11
231	1	PPP1CC;PPP1CA;PPP1A;PPP1CB;PPP1CC;PPP1CA;PPP1CA	B3KXM2;Q07161;P36873-2;P36873;P62136;P62140;B4DJ75;B7ZB67;P36873-1;B4DNE3;Q9UPN1;A6NNR3;C0STL0;C4TNW6;B4E163;C4TNW5	_IY(ph)GFYDECK_	0	0.14	-0.14	0.27	0.18		GO:0004721		PF00149	0	-	-	-	-	0	0.14	-0.14	0.27	0.18	0	-	-	-	-
234	1	PPP1CC;PPP1CA;PPP1A;PPP1CB;PPP1CC;PPP1CA;PPP1CA	B3KXM2;Q07161;P36873-2;P36873;P62136;P62140;B4DJ75;B7ZB67;P36873-1;B4DNE3;Q9UPN1;A6NNR3;C0STL0;C4TNW6;B4E163;C4TNW5	_IYGFY(ph)DECK_	0	0.03	-0.3	-0.05	-0.06		GO:0004721		PF00149	0	-	-	-	-	0	0.03	-0.3	-0.05	-0.06	0	-	-	-	-
313	1	PPP5C;PPP5;PPP5C	P53041;B2R6R6;B4DDZ8;B4DLP6;Q53FR0;Q9BPW0;A8MU39;C9JCL6;B7Z1I1;Q59F46	_GNHETDNM(ox)NQIY(ph)GFEGEVK_	0	0.1	-0.03	0.04	0.18	GO:0007067;GO:0043123;GO:0006470;GO:0051291;GO:0043278;GO:0006351	GO:0046872;GO:0004722;GO:0004871	GO:0005829;GO:0005794;GO:0043005;GO:0043025;GO:0005634	PF00149;PF08321;PF00515	0	-	-	-	-	0	0.1	-0.03	0.04	0.18	0	-	-	-	-
451	1	PPP5C;PPP5;PPP5C	P53041;B2R6R6;B4DDZ8;B4DLP6;Q53FR0;Q9BPW0;A8MU39;C9JCL6	_CVTVFSAPNY(ph)CDQMGNK_	0	-0.18	0.3	0.38	0.08	GO:0007067;GO:0043123;GO:0006470;GO:0051291;GO:0043278;GO:0006351	GO:0046872;GO:0004722;GO:0004871	GO:0005829;GO:0005794;GO:0043005;GO:0043025;GO:0005634	PF00149;PF08321;PF00515	0	-	-	-	-	0	-0.18	0.3	0.38	0.08	0	-	-	-	-
381	0.98	PRIM2;PRIM2A	P49643-1;P49643;A8K7A0;Q5JU42	_IILSNPPSQGDY(ph)HGCPFR_	0	-0.09	0.0500347	-0.16	0.26742	GO:0006270;GO:0006271;GO:0000082;GO:0000216;GO:0000084;GO:0000722;GO:0032201	GO:0051539;GO:0003677;GO:0003896;GO:0046872	GO:0005654;GO:0030894	PF04104	0	-	-	-	-	0	-	0.04	-	0.5	0	-0.09	0.06	-0.16	-0.01
365	1	PRKCA;PKCA;PRKACA	P17252;B5BU22;Q2TSD3;Q59FI5	_GTEELY(ph)AIK_	0	-0.0886929	-0.14	-0.0256	0.0433026	GO:0007190;GO:0007202;GO:0001525;GO:0097190;GO:0007155;GO:0006874;GO:0071322;GO:0002062;GO:0002159;GO:0006112;GO:0007173;GO:0008543;GO:0010467;GO:0000188;GO:0050930;GO:0097193;GO:0016071;GO:0007194;GO:0008285;GO:0034351;GO:0046325;GO:0046627;GO:0048011;GO	GO:0005524;GO:0004698;GO:0035403;GO:0004697;GO:0008270	GO:0005829;GO:0030425;GO:0005783;GO:0031966;GO:0043025;GO:0005654;GO:0048471;GO:0001750;GO:0005886	PF00130;PF00168;PF00069;PF00433	0	-	-	-	-	0	-0.23	-0.14	-0.2	-0.24	0	0.04	-0.14	0.13	0.28
285	0.91	PRKCA;PKCA;PRKACA;PRKCA	P17252;B5BU22;Q2TSD3;Q59FI5;Q7Z727	_LLNQEEGEY(ph)YNVPIPEGDEEGNM(ox)ELR_	0	0.025078	-0.0483025	0.232	0.887784	GO:0007190;GO:0007202;GO:0001525;GO:0097190;GO:0007155;GO:0006874;GO:0071322;GO:0002062;GO:0002159;GO:0006112;GO:0007173;GO:0008543;GO:0010467;GO:0000188;GO:0050930;GO:0097193;GO:0016071;GO:0007194;GO:0008285;GO:0034351;GO:0046325;GO:0046627;GO:0048011;GO	GO:0005524;GO:0004698;GO:0035403;GO:0004697;GO:0008270	GO:0005829;GO:0030425;GO:0005783;GO:0031966;GO:0043025;GO:0005654;GO:0048471;GO:0001750;GO:0005886	PF00130;PF00168;PF00069;PF00433	0	0.01	0.02	0.3	0.73	0	0.04	-0.12	0.16	1.03	0	-	-	-	-
195	1	PRKCA;PKCA;PRKACA;PRKCA;PRKCG;PKCG	P17252;B5BU22;Q2TSD3;Q59FI5;Q7Z727;P05129;B2R5T1;B7Z3V9;B7Z3W6;Q59EZ0;B7Z8Q0;B7Z870	_NLIPM(ox)DPNGLSDPY(ph)VK_	0	0.103109	-0.0657894	-0.429	-0.137897	GO:0007190;GO:0007202;GO:0001525;GO:0097190;GO:0007155;GO:0006874;GO:0071322;GO:0002062;GO:0002159;GO:0006112;GO:0007173;GO:0008543;GO:0010467;GO:0000188;GO:0050930;GO:0097193;GO:0016071;GO:0007194;GO:0008285;GO:0034351;GO:0046325;GO:0046627;GO:0048011;GO	GO:0005524;GO:0004698;GO:0035403;GO:0004697;GO:0008270	GO:0005829;GO:0030425;GO:0005783;GO:0031966;GO:0043025;GO:0005654;GO:0048471;GO:0001750;GO:0005886	PF00130;PF00168;PF00069;PF00433	0	0.06	-0.21	-1	-0.35	0	0.23	-0.06	-0.05	0.04	0	0.01	0.06	-0.39	-0.13
313	1	PRKCD	Q05655;B4DFV1;B0KZ81	_RSDSASSEPVGIY(ph)QGFEK_	0	0.0219793	0.434886	1.91	2.93035	GO:0007202;GO:0015810;GO:0042100;GO:0007049;GO:0006921;GO:0042149;GO:0032869;GO:0090398;GO:0032963;GO:0042742;GO:0007173;GO:0008543;GO:0010467;GO:0016064;GO:0006917;GO:0060333;GO:0032613;GO:0032615;GO:0035556;GO:0016071;GO:0030837;GO:0051490;GO:0034351;GO	GO:0005524;GO:0004699;GO:0008047;GO:0043560;GO:0046872;GO:0004715	GO:0005911;GO:0005829;GO:0005783;GO:0005739;GO:0016363;GO:0005654;GO:0048471;GO:0005886	PF00130;PF00069;PF00433	0	0.1	0.47	1.92	2.48	0	-0.74	0.11	0.9	1.36	0	0.46	0.67	2.5	3.88
374	1	PRKCD	Q05655;B4DFV1	_GRGEY(ph)FAIK_	0	-0.279134	-0.241146	-0.045	-0.0239519	GO:0007202;GO:0015810;GO:0042100;GO:0007049;GO:0006921;GO:0042149;GO:0032869;GO:0090398;GO:0032963;GO:0042742;GO:0007173;GO:0008543;GO:0010467;GO:0016064;GO:0006917;GO:0060333;GO:0032613;GO:0032615;GO:0035556;GO:0016071;GO:0030837;GO:0051490;GO:0034351;GO	GO:0005524;GO:0004699;GO:0008047;GO:0043560;GO:0046872;GO:0004715	GO:0005911;GO:0005829;GO:0005783;GO:0005739;GO:0016363;GO:0005654;GO:0048471;GO:0005886	PF00130;PF00069;PF00433	0	-0.33	-0.41	-0.05	0.03	0	-		-		0	-0.23	-0.09	-0.04	-0.08
90	1	PRKCQ;PRKCT;PRKCQ;PRKCT	Q04759-1;Q04759;B4DF52;Q04759-2	_NVDLISETTVELY(ph)SLAER_	0	0.28	-0.13	0.01	0.34	GO:0007411;GO:0006921;GO:0006954;GO:0035556;GO:0006509;GO:0046627;GO:0070233;GO:0030168;GO:0032740;GO:0045086;GO:0032753;GO:0051092;GO:0042102;GO:2000318;GO:2000570;GO:0001558;GO:0090330;GO:0050852	GO:0005524;GO:0046872;GO:0004697;GO:0004674	GO:0005829;GO:0001772;GO:0005886	PF00130;PF00069;PF00433	0	0.28	-	0.01	-	0	-		-		0	-	-0.13	-	0.34
717	1	PRKD2;PKD2;HSPC187;PRKD2	B4DTS2;Q9BZL6;Q8N2H2;A0JLT6;B4E125;Q8NCK8	_SVVGTPAY(ph)LAPEVLLNQGYNR_	0	0.3	0	0.99	3.27	GO:0035556	GO:0005524;GO:0046872;GO:0005543;GO:0004697	GO:0005737	PF00130;PF00169;PF00069	0	-	-	-	-	0	0.3	0	0.99	3.27	0	-	-	-	-
2440	1	PRKDC;HYRC;HYRC1;PRKDC;HYRC;HYRC1	P78527-1;P78527;P78527-2;B4DL41	_VCLDIIY(ph)K_	0	0.02	0.43	-0.01	0.07	GO:0006915;GO:0002326;GO:0007420;GO:0032869;GO:0006303;GO:0035234;GO:0007507;GO:0033152;GO:0018105;GO:0043065;GO:0045944;GO:0002328;GO:0031648;GO:0010332;GO:0001756;GO:0033077;GO:0002360;GO:0033153;GO:0000723;GO:0031145;GO:0002479;GO:0006977;GO:0000082;GO	GO:0005524;GO:0003677;GO:0004677;GO:0016887;GO:0003712	GO:0005958;GO:0005730;GO:0005667;GO:0031410;GO:0005829;GO:0031595;GO:0005654;GO:0022624	PF02259;PF02260;PF08163;PF00454;PF00004;PF01399	0	-	-	-	-	0	-		-		0	0.02	0.43	-0.01	0.07
2936	1	PRKDC;HYRC;HYRC1;PRKDC;HYRC;HYRC1	P78527-1;P78527;P78527-2;B4DL41	_SIGEY(ph)DVLR_	0	-0.0205144	0.135909	0.00255	0.167072	GO:0006915;GO:0002326;GO:0007420;GO:0032869;GO:0006303;GO:0035234;GO:0007507;GO:0033152;GO:0018105;GO:0043065;GO:0045944;GO:0002328;GO:0031648;GO:0010332;GO:0001756;GO:0033077;GO:0002360;GO:0033153;GO:0000723;GO:0031145;GO:0002479;GO:0006977;GO:0000082;GO	GO:0005524;GO:0003677;GO:0004677;GO:0016887;GO:0003712	GO:0005958;GO:0005730;GO:0005667;GO:0031410;GO:0005829;GO:0031595;GO:0005654;GO:0022624	PF02259;PF02260;PF08163;PF00454;PF00004;PF01399	0	0.11	0.29	0.01	0.21	0	0.1	0.13	0.1	0.39	0	-0.31	-0.03	-0.11	-0.15
849	1	PRPF4B;KIAA0536;PRP4;PRP4H;PRP4K	Q13523;B4DZQ5;Q15456	_LCDFGSASHVADNDITPY(ph)LVSR_	0	0.258126	0.277503	0.0465	0.160554	GO:0000398	GO:0005524;GO:0004672;GO:0004674	GO:0071013;GO:0005694	PF00069	0	-	-	-	-	0	0.35	0.36	-0.02	0.12	0	0.16	0.19	0.11	0.2
871	1	PRPF8;PRPC8	Q6P2Q9;B4DK16;Q53GM6;Q6JH02;Q6JH03	_EELGLIEQAY(ph)DNPHEALSR_	0	0.0660481	0.045078	0.0906	0.0857017	GO:0000398	GO:0003723	GO:0071013;GO:0016607;GO:0005654;GO:0005682	PF01398;PF08082;PF08083;PF08084;PF12134;PF10598;PF10597;PF10596	0	-	-	-	-	0	0.12	0.03	0.05	0.13	0	0.01	0.06	0.13	0.04
928	1	PRPF8;PRPC8	Q6P2Q9;B4DK16;Q53GM6;Q6JH02;Q6JH03	_ITDAYLDQYLWY(ph)EADK_	0	0.24	0.06	0.02	-0.04	GO:0000398	GO:0003723	GO:0071013;GO:0016607;GO:0005654;GO:0005682	PF01398;PF08082;PF08083;PF08084;PF12134;PF10598;PF10597;PF10596	0	-	-	-	-	0	0.24	0.06	0.02	-0.04	0	-	-	-	-
57	1	PSMA2;PSC3	P25787;Q53GF5;Q6MZI6	_SILY(ph)DER_	0	0.242705	0.043241	0.428	0.24371	GO:0031145;GO:0002479;GO:0006915;GO:0006977;GO:0000082;GO:0010467;GO:0000216;GO:0016071;GO:0051436;GO:0051437;GO:0000209;GO:0042981;GO:0006521;GO:0009615;GO:0000084;GO:0044281;GO:0016032	GO:0004298	GO:0000932;GO:0005829;GO:0005654;GO:0005839;GO:0019773	PF00227;PF10584	0	0.24	0.01	0.63	0.28	0	0.46	0.17	0.3	0.25	0	-0.01	-0.06	0.33	0.2
76	1	PSMA2;PSC3	P25787;Q53GF5;Q6MZI6	_HIGLVY(ph)SGM(ox)GPDYR_	0	0.173734	-0.0452427	0.583	0.237296	GO:0031145;GO:0002479;GO:0006915;GO:0006977;GO:0000082;GO:0010467;GO:0000216;GO:0016071;GO:0051436;GO:0051437;GO:0000209;GO:0042981;GO:0006521;GO:0009615;GO:0000084;GO:0044281;GO:0016032	GO:0004298	GO:0000932;GO:0005829;GO:0005654;GO:0005839;GO:0019773	PF00227;PF10584	0	0.08	-0.17	0.7	0.42	0	0.56	0.16	0.39	0.2	0	-0.23	-0.15	0.64	0.07
101	1	PSMA2;PSC3	P25787;Q53GF5;Q6MZI6;C9JCK5	_LAQQYYLVY(ph)QEPIPTAQLVQR_	0	0.2212	0.00813853	0.471	0.165009	GO:0031145;GO:0002479;GO:0006915;GO:0006977;GO:0000082;GO:0010467;GO:0000216;GO:0016071;GO:0051436;GO:0051437;GO:0000209;GO:0042981;GO:0006521;GO:0009615;GO:0000084;GO:0044281;GO:0016032	GO:0004298	GO:0000932;GO:0005829;GO:0005654;GO:0005839;GO:0019773	PF00227;PF10584	0	0.03	-0.2	0.51	0.16	0	0.39	0.19	0.43	0.17	0	-	-	-	-
160	1	PSMA6;PROS27;PSMA6	P60900;B4DQR4;B4DXJ9;Q9BZ93	_CDPAGYY(ph)CGFK_	0	-0.06	-0.18	0.6	0.39	GO:0031145;GO:0002479;GO:0006915;GO:0006977;GO:0000082;GO:0010467;GO:0000216;GO:0016071;GO:0051436;GO:0051092;GO:0051437;GO:0000209;GO:0042981;GO:0006521;GO:0050727;GO:0000084;GO:0044281;GO:0016032	GO:0004175;GO:0035639;GO:0003723;GO:0004298	GO:0000932;GO:0005829;GO:0005739;GO:0016363;GO:0005654;GO:0005844;GO:0019773;GO:0030017	PF00227;PF10584	0	-	-	-	-	0	-0.06	-0.18	0.6	0.39	0	-	-	-	-
102	1	PSMB4	P28070;B4DFL3	_VNNSTM(ox)LGASGDY(ph)ADFQYLK_	0	0.323819	-0.164991	0.36	0.0803119	GO:0031145;GO:0002479;GO:0006915;GO:0006977;GO:0000082;GO:0010467;GO:0000216;GO:0016071;GO:0002862;GO:0051436;GO:0051437;GO:0000209;GO:0042981;GO:0006521;GO:0000084;GO:0044281;GO:0016032;GO:0019048	GO:0001530;GO:0004298	GO:0005829;GO:0005654;GO:0005839	PF00227	0	0.11	-0.17	0.38	0.11	0	0.51	-0.16	0.34	0.05	0	-	-	-	-
148	0.9	PSMC5;SUG1;PSMC5;hCG_41818	P62195;A8K3Z3;Q59GS3	_VPDSTY(ph)EMIGGLDK_	0	0.136048	0.13	-0.078	0.11	GO:0031145;GO:0002479;GO:0006915;GO:0006977;GO:0000082;GO:0000216;GO:0016071;GO:0043069;GO:0045892;GO:0051436;GO:0045893;GO:0051437;GO:0000209;GO:0042981;GO:0006521;GO:0000084;GO:0006366;GO:0016032	GO:0005524;GO:0016887;GO:0003712	GO:0031410;GO:0005829;GO:0031595;GO:0005654;GO:0022624	PF00004	0	-	-	-	-	0	0.19	0.13	0.23	0.11	0	0.08	-	-0.47	-
187	1	PSMC6;SUG2	P62333;B4DR91	_GCLLY(ph)GPPGTGK_	0	-0.287525	-0.42	-0.187	-0.23	GO:0031145;GO:0002479;GO:0006915;GO:0006977;GO:0000082;GO:0010467;GO:0000216;GO:0016071;GO:0051436;GO:0051437;GO:0000209;GO:0042981;GO:0006521;GO:0000084;GO:0016032	GO:0005524;GO:0016887;GO:0030674	GO:0005829;GO:0005654;GO:0005886;GO:0022624	PF00004	0	-	-	-	-	0	-0.08		0.05		0	-0.53	-0.42	-0.47	-0.23
416	1	PSMD11	O00231;B4DTS5;Q53FT5;C9JWS8	_VVDSLY(ph)NK_	0	-0.274991	-0.00529087	-0.184	0.00676699	GO:0031145;GO:0002479;GO:0006915;GO:0006977;GO:0000082;GO:0010467;GO:0000216;GO:0016071;GO:0051436;GO:0051437;GO:0043248;GO:0000209;GO:0042981;GO:0006521;GO:0000084;GO:0044281;GO:0048863;GO:0016032;GO:0000398;GO:0048025;GO:0051148;GO:0000381	GO:0000166;GO:0008187;GO:0036002	GO:0005829;GO:0005654;GO:0022624;GO:0005730	PF01399;PF00076	0	-0.28	0.01	-0.13	0	0	-	0.24	-	0.03	0	-0.27	-0.32	-0.24	-0.01
127	1	PTBP1;hCG_20560;PTBP1;PTB;PTBP1;PTB	Q9BUQ0;P26599-2;P26599;P26599-1;Q59H49	_GQPIY(ph)IQFSNHK_	0	0.166999	0.120161	0.0447	0.00123278					0	0.21	0.09	-0.02	-0.2	0	0.14	0.14	0.02	0.01	0	0.15	0.13	0.13	0.17
579	1	PTK2B;FAK2;PYK2;RAFTK;PTK2B;FAK2;PYK2;RAFTK	Q14289-1;Q14289;Q59GM4;Q6PID4;Q14289-2;Q6ZRA8	_YIEDEDY(ph)YK_	0	-0.30718	-0.375517	0.151	0.643763	GO:0042976;GO:0032863;GO:0006915;GO:0043534;GO:0045453;GO:0071300;GO:0070098;GO:0007204;GO:0007173;GO:0048041;GO:0014009;GO:0007229;GO:0000165;GO:0002315;GO:0043066;GO:0030502;GO:0008285;GO:0045638;GO:0043267;GO:0031175;GO:0001556;GO:0030838;GO:0045766;GO	GO:0005524;GO:0004715;GO:0004871;GO:0004698;GO:0035403;GO:0004697;GO:0008270	GO:0030424;GO:0005938;GO:0005829;GO:0005925;GO:0030426;GO:0030027;GO:0045121;GO:0005634;GO:0048471;GO:0005886;GO:0014069;GO:0030425;GO:0005783;GO:0031966;GO:0043025;GO:0005654;GO:0001750	PF00373;PF03623;PF07714;PF00130;PF00168;PF00069;PF00433	0	0.05	-0.35	0.6	1.11	0	-0.93	-0.66	-0.18	0.74	0	-0.21	-0.16	-0.1	-0.22
580	1	PTK2B;FAK2;PYK2;RAFTK;PTK2B;FAK2;PYK2;RAFTK	Q14289-1;Q14289;Q59GM4;Q6PID4;Q14289-2;Q6ZRA8	_YIEDEDYY(ph)K_	0	-0.106759	-0.112128	0.152	0.504088	GO:0042976;GO:0032863;GO:0006915;GO:0043534;GO:0045453;GO:0071300;GO:0070098;GO:0007204;GO:0007173;GO:0048041;GO:0014009;GO:0007229;GO:0000165;GO:0002315;GO:0043066;GO:0030502;GO:0008285;GO:0045638;GO:0043267;GO:0031175;GO:0001556;GO:0030838;GO:0045766;GO	GO:0005524;GO:0004715;GO:0004871;GO:0004698;GO:0035403;GO:0004697;GO:0008270	GO:0030424;GO:0005938;GO:0005829;GO:0005925;GO:0030426;GO:0030027;GO:0045121;GO:0005634;GO:0048471;GO:0005886;GO:0014069;GO:0030425;GO:0005783;GO:0031966;GO:0043025;GO:0005654;GO:0001750	PF00373;PF03623;PF07714;PF00130;PF00168;PF00069;PF00433	0	0.18	-0.04	0.39	0.69	0	-0.63	-0.28	-0.05	0.69	0	0.01	-0.03	0.08	0.04
579, 580	1	PTK2B;FAK2;PYK2;RAFTK;PTK2B;FAK2;PYK2;RAFTK	Q14289-1;Q14289;Q59GM4;Q6PID4;Q14289-2;Q6ZRA8	_YIEDEDY(ph)Y(ph)K_	0	-0.281757	-0.136845	1.5823	2.59952					0	0.03	0.23	2.07	2.79	0	-0.68	-0.63	0.84	2.38	0	-	-	-	-
834	1	PTK2B;FAK2;PYK2;RAFTK;PTK2B;FAK2;PYK2;RAFTK	Q14289-1;Q14289;Q59GM4;Q6PID4;Q14289-2;Q6ZRA8	_SLDPMVY(ph)MNDK_	0	-0.52	0.08	1.7	3.03	GO:0042976;GO:0032863;GO:0006915;GO:0043534;GO:0045453;GO:0071300;GO:0070098;GO:0007204;GO:0007173;GO:0048041;GO:0014009;GO:0007229;GO:0000165;GO:0002315;GO:0043066;GO:0030502;GO:0008285;GO:0045638;GO:0043267;GO:0031175;GO:0001556;GO:0030838;GO:0045766;GO	GO:0005524;GO:0004715;GO:0004871;GO:0004698;GO:0035403;GO:0004697;GO:0008270	GO:0030424;GO:0005938;GO:0005829;GO:0005925;GO:0030426;GO:0030027;GO:0045121;GO:0005634;GO:0048471;GO:0005886;GO:0014069;GO:0030425;GO:0005783;GO:0031966;GO:0043025;GO:0005654;GO:0001750	PF00373;PF03623;PF07714;PF00130;PF00168;PF00069;PF00433	0	-	-	-	-	0	-0.52	0.08	1.7	3.03	0	-	-	-	-
849	1	PTK2B;FAK2;PYK2;RAFTK;PTK2B;FAK2;PYK2;RAFTK	Q14289-1;Q14289;Q59GM4;Q6PID4;Q14289-2	_EVGY(ph)LEFTGPPQKPPR_	0	-0.766947	0.0806281	0.615	2.33516	GO:0042976;GO:0032863;GO:0006915;GO:0043534;GO:0045453;GO:0071300;GO:0070098;GO:0007204;GO:0007173;GO:0048041;GO:0014009;GO:0007229;GO:0000165;GO:0002315;GO:0043066;GO:0030502;GO:0008285;GO:0045638;GO:0043267;GO:0031175;GO:0001556;GO:0030838;GO:0045766;GO	GO:0005524;GO:0004715;GO:0004871;GO:0004698;GO:0035403;GO:0004697;GO:0008270	GO:0030424;GO:0005938;GO:0005829;GO:0005925;GO:0030426;GO:0030027;GO:0045121;GO:0005634;GO:0048471;GO:0005886;GO:0014069;GO:0030425;GO:0005783;GO:0031966;GO:0043025;GO:0005654;GO:0001750	PF00373;PF03623;PF07714;PF00130;PF00168;PF00069;PF00433	0	-	1.05	-	2.7	0	-1.11	-0.86	1.23	2.92	0	-0.49	-0.86	-0.48	0.1
62	1	PTPN11;PTP2C;SHPTP2;PTPN11;PTP2C;SHPTP2;PTPN11;PTP2C;SHPTP2	Q06124-1;Q06124;Q06124-2;Q06124-3;B3GUD3;B3GUD4;B3GUD5;Q16344	_IQNTGDY(ph)YDLYGGEK_	0	0.127824	0.0311223	0.205	0.134168	GO:0000187;GO:0036302;GO:0007411;GO:0007596;GO:0007420;GO:0000077;GO:0048013;GO:0007173;GO:0060325;GO:0008543;GO:0048806;GO:0042593;GO:0042445;GO:0009755;GO:0048839;GO:0008286;GO:0060333;GO:0050900;GO:0048609;GO:0051463;GO:0060125;GO:0046676;GO:0048011;GO	GO:0004726;GO:0005070	GO:0005829;GO:0005739;GO:0005634;GO:0043234	PF00017;PF00102	0	0.05	0.08	0.29	0.12	0	0.14	0.06	0.13	-0.05	0	0.19	-0.05	0.19	0.31
66	1	PTPN11;PTP2C;SHPTP2;PTPN11;PTP2C;SHPTP2;PTPN11;PTP2C;SHPTP2	Q06124-1;Q06124;Q06124-2;Q06124-3;B3GUD3;B3GUD4;B3GUD5;Q16344	_IQNTGDYYDLY(ph)GGEK_	0	0.0650087	0.0416975	-0.174	-0.74	GO:0000187;GO:0036302;GO:0007411;GO:0007596;GO:0007420;GO:0000077;GO:0048013;GO:0007173;GO:0060325;GO:0008543;GO:0048806;GO:0042593;GO:0042445;GO:0009755;GO:0048839;GO:0008286;GO:0060333;GO:0050900;GO:0048609;GO:0051463;GO:0060125;GO:0046676;GO:0048011;GO	GO:0004726;GO:0005070	GO:0005829;GO:0005739;GO:0005634;GO:0043234	PF00017;PF00102	0	0.06	0.11	-0.11	-0.74	0	0.07	-0.03	-0.24	-0.74	0	-	-	-	-
63	1	PTPN6;HCP;PTP1C;PTPN6;HCP;PTP1C;PTPN6;HCP;PTP1C	P29350-3;P29350;Q53EL0;Q53XS4;P29350-1;B4DPS0;B4DTD7;P29350-2;C9JG49;Q9UK67	_IQNSGDFY(ph)DLYGGEK_	0	0.56	0.126949	1.96	4.43824	GO:0006915;GO:0007596;GO:0030154;GO:0008283;GO:0007186;GO:0060333;GO:0060397;GO:0050900;GO:0008285;GO:0050732;GO:0018108;GO:0008284;GO:0014068;GO:0070372;GO:2000045;GO:0060334;GO:0060338;GO:0031295;GO:0060337	GO:0005001	GO:0005829;GO:0016020;GO:0005634	PF00017;PF00102	0	-	0.2	-	4.75	0	0.56	0.05	1.96	4.04	0	-	-	-	-
66	1	PTPN6;HCP;PTP1C;PTPN6;HCP;PTP1C;PTPN6;HCP;PTP1C	P29350-3;P29350;Q53EL0;Q53XS4;P29350-1;B4DPS0;B4DTD7;P29350-2;C9JG49;Q9UK67	_IQNSGDFYDLY(ph)GGEK_	0	-0.430928	-0.466697	0.926	2.32346	GO:0006915;GO:0007596;GO:0030154;GO:0008283;GO:0007186;GO:0060333;GO:0060397;GO:0050900;GO:0008285;GO:0050732;GO:0018108;GO:0008284;GO:0014068;GO:0070372;GO:2000045;GO:0060334;GO:0060338;GO:0031295;GO:0060337	GO:0005001	GO:0005829;GO:0016020;GO:0005634	PF00017;PF00102	0	-0.05	-0.23	1.3	2.42	0	-0.95	-0.75	0.42	2.22	0	-	-	-	-
566	1	PTPN6;HCP;PTP1C;PTPN6;HCP;PTP1C;PTPN6;HCP;PTP1C	P29350-3;P29350;Q53EL0;Q53XS4;P29350-1;B4DPS0;B4DTD7;P29350-2	_HKEDVY(ph)ENLHTK_	0	-0.08	0.141554	1.13	2.2913	GO:0006915;GO:0007596;GO:0030154;GO:0008283;GO:0007186;GO:0060333;GO:0060397;GO:0050900;GO:0008285;GO:0050732;GO:0018108;GO:0008284;GO:0014068;GO:0070372;GO:2000045;GO:0060334;GO:0060338;GO:0031295;GO:0060337	GO:0005001	GO:0005829;GO:0016020;GO:0005634	PF00017;PF00102	0	-0.08	0.71	1.13	2.58	0	-	-0.81	-	1.93	0	-	-	-	-
809	1	PTPRA;PTPA;PTPRL2;PTPRA;PTPA;PTPRL2;PTPRA;PTPA;PTPRL2;PTPRA;PTPA;PTPRL2	P18433-1;P18433;B7Z2A4;P18433-3;P18433-4;B7Z4F4;B7Z4Q5;Q59EV9;P18433-2	_VVQEYIDAFSDY(ph)ANFK_	0	0.0565891	-0.019152	-0.207	-0.559684	GO:0007411;GO:0008286;GO:0006468	GO:0005001	GO:0005887	PF00102	0	0.25	0.02	-0.16	-0.59	0	-0.34	0.01	-0.45	-1.17	0	0.19	-0.09	-0.04	-0.11
683	1	PTPRC;RP11-553K8.4-001;hCG_1811178;PTPRC;CD45;PTPRC;RP11-553K8.4-010;PTPRC;RP11-553K8.4-002;PTPRC;CD45;PTPRC;RP11-553K8.4-003	B1ALS2;P08575-1;P08575;B4DSZ5;B1ALS1;Q6PJK7;Q6QIM3;B1ALS3;P08575-2;Q5T9M0;Q6QIN1;Q6QIN9;B4E0V3;Q5T9M5;Q6QIR3;Q8TD79;Q9H3X6	_NRY(ph)VDILPYDYNR_	0	0.07	0.25	0.35	0.03	GO:0035335;GO:0050852	GO:0004725		PF12567;PF00041;PF12453;PF00102	0	-	-	-	-	0	0.07	0.25	0.35	0.03	0	-	-	-	-
707	1	PTPRE;PTPRE;PTPRE	P23469-1;P23469;A8K2Z9;Q5VWH4;Q96P81;P23469-2;Q69YS2;Q8TE48;P23469-3	_VVQDFIDIFSDY(ph)ANFK_	0	-0.437083	-0.43	-0.754	-0.93	GO:0046627;GO:0033003;GO:0007185	GO:0005001	GO:0005737;GO:0016021;GO:0045111;GO:0005634;GO:0005886	PF00102	0	0.02	-0.43	-0.42	-0.93	0	-1.11		-1.19		0	-	-	-	-
118	0.99	PXN;PXN;PXN;PXN	P49023-3;P49023;B3KVL0;B7ZMB4;P49023-1;P49023-2;Q5HYA4;Q59GS5	_VGEEEHVY(ph)SFPNK_	0	-0.757334	-0.849031	0.168	0.858419	GO:0000187;GO:0048754;GO:0007155;GO:0034329;GO:0006928;GO:0034614;GO:0007010;GO:0007173;GO:0048041;GO:0060396;GO:0007229;GO:0030032;GO:0006936;GO:0018108;GO:0007172	GO:0008270	GO:0005938;GO:0005925;GO:0030027;GO:0005875;GO:0005886	PF00412	0	-0.21	-0.58	0.65	1.26	0	-1.65	-1.18	-0.56	0.3	0	-	-	-	-
473	1	PYGB	P11216;B4DSD8;Q59GM9	_DFY(ph)ELEPEK_	0	0.02	-0.18	0.22	0.3	GO:0006006;GO:0005980;GO:0044281	GO:0008184;GO:0030170	GO:0005737	PF00343	0	-	-	-	-	0	0.02	-0.18	0.22	0.3	0	-	-	-	-
509	1	QARS;QARS;hCG_96727	A8K3A8;Q53HS0;P47897;Q96AW5;B4DWJ2;B4DNN3;B4DDN1;Q9BUZ3;Q9H3A5;C9JD92	_LNLHY(ph)AVVSK_	0	0.079119	-0.28	-0.014	0.06	GO:0006425	GO:0005524;GO:0004819	GO:0005737	PF00749;PF03950;PF04558;PF04557	0	-	-	-	-	0	0.36		0.04		0	-0.27	-0.28	-0.07	0.06
53	1	RAB11B;YPT3;RAB11A;RAB11	B4DMN1;Q15907;A5YM50;Q5U0I1;Q6FHR0;Q6FI42;P62491;B4DMK0;B4DT13;B4DQU5	_(ac)GTRDDEY(ph)DYLFK_	0	0.3412	-0.131146	0.0401	-0.615015	GO:0015031;GO:0007264	GO:0005525		PF00071	0	0.15	0.02	0.06	-0.5	0	0.51	-0.3	0.02	-0.74	0	-	-	-	-
55	1	RAB11B;YPT3;RAB11A;RAB11	B4DMN1;Q15907;A5YM50;Q5U0I1;Q6FHR0;Q6FI42;P62491;B4DMK0;B4DT13;B4DQU5	_(ac)GTRDDEYDY(ph)LFK_	0	-0.15	0.0141895	-0.27	-0.0618744	GO:0015031;GO:0007264	GO:0005525		PF00071	0	-0.15	-0.1	-0.27	-0.16	0	-	0.12	-	0.03	0	-	-	-	-
136	0.95	RAB14	P61106	_ADLEAQRDVTY(ph)EEAK_	0	0.08	0.142274	0.02	0.205425	GO:0009790;GO:0032456;GO:0008543;GO:0006895;GO:0007269;GO:0015031;GO:0032880;GO:0007264	GO:0019003;GO:0005525;GO:0003924	GO:0005829;GO:0005769;GO:0031901;GO:0000139;GO:0005795;GO:0005770;GO:0005764;GO:0042175;GO:0048471;GO:0045335;GO:0030670;GO:0005886;GO:0055037;GO:0005791;GO:0030140	PF00071	0	-	-	-	-	0	0.08	-0.01	0.02	0.24	0	-	0.28	-	0.17
107	0.93	RAB9A;RAB9;RAB9B;RAB9L	P51151;Q9NP90	_EFIY(ph)YADVK_	0	0.0355879	0.07	0.0696	-0.02	GO:0045921;GO:0015031;GO:0007264	GO:0019003;GO:0005525;GO:0003924	GO:0005789;GO:0000139;GO:0005770;GO:0005764;GO:0045335;GO:0030670;GO:0005886	PF00071	0	-	-	-	-	0	-0.15		-0.05		0	0.2	0.07	0.18	-0.02
108	0.99	RAB9A;RAB9;RAB9B;RAB9L	P51151;Q9NP90	_EFIYY(ph)ADVK_	0	0.0355879	-0.170798	0.0696	-0.281047	GO:0045921;GO:0015031;GO:0007264	GO:0019003;GO:0005525;GO:0003924	GO:0005789;GO:0000139;GO:0005770;GO:0005764;GO:0045335;GO:0030670;GO:0005886	PF00071	0	-	-	-	-	0	-0.15	-0.46	-0.05	-0.6	0	0.2	0.07	0.18	-0.02
167	1	RAN;RAN;ARA24;OK/SW-cl.81	B5MDF5;P62826;A8K3Z8;B4DV51	_NLQYY(ph)DISAK_	0	-0.0849913	-0.239688	1.04	0.322084	GO:0006886;GO:0006913;GO:0007264	GO:0005525;GO:0003924		PF00071	0	-0.08	-0.21	1.63	0.66	0	-0.09	-0.27	0.01	-0.12	0	-	-	-	-
159	1	RAP1A;KREV1;RAP1B;OK/SW-cl.11	P62834;A8KAH9;A6NIZ1;B4DQI8;P61224;Q5U0C3;B4DW74;B7ZAY2;B7ZB78;B4DW94	_INVNEIFY(ph)DLVR_	0	0.0871359	-0.19	0.138	0.08	GO:0000186;GO:0006112;GO:0048011;GO:0030168;GO:0050796;GO:0007264	GO:0005525;GO:0003924	GO:0005829;GO:0032045;GO:0005886	PF00071	0	0.09	-	0.2	-	0	0.13		-0.03		0	0.04	-0.19	0.23	0.08
438	1	RAP1GAP;RP11-63N8.1-004;RAP1GAP;KIAA0474;RAP1GA1;RAP1GAP;KIAA0474;RAP1GA1;RAP1GAP	Q5T3S9;Q7Z5S8;Q9UQ51;P47736-2;P47736;Q49AP2;P47736-1;A8MPS8	_LINAEY(ph)ACYK_	0	-0.117726	0.19	0.0151	-0.16					0	-	-	-	-	0	-0.27	0.19	0.03	-0.16	0	0.02	-	0	-
1497	0.82	RAPGEF6;PDZGEF2;RAPGEF6;PDZGEF2;RAPGEF6	Q8TEU7-3;Q8TEU7;B2RTU6;B7ZML2;Q9UHV4;Q8TEU7-1;A3KN82	_KSWTSSSSLSDTYEPNY(ph)GTVK_	0	-0.06	-0.6	-0.72	-0.95	GO:0007265;GO:0043087;GO:0051056;GO:0032318;GO:0007165	GO:0030742;GO:0005085;GO:0017016;GO:0005096;GO:0003924	GO:0005737;GO:0005886;GO:0005829;GO:0000139;GO:0016020	PF00027;PF00595;PF00788;PF00617;PF00618;PF02188;PF02145	0	-0.06	-0.6	-0.72	-0.95	0	-		-		0	-	-	-	-
1188	0.98	RAPGEF6;PDZGEF2;RAPGEF6;PDZGEF2;RAPGEF6;RAPGEF6;PDZGEF2	Q8TEU7-3;Q8TEU7;B2RTU6;B7ZML2;Q9UHV4;Q8TEU7-1;A3KN82;Q8TEU7-2;A5PLL6;B7Z7Y1;Q8TEA3	_FQM(ox)M(ox)SLQWEPAY(ph)GTLTK_	0	-0.47	-0.33	-1.17	-2.29	GO:0007265;GO:0043087;GO:0051056;GO:0032318;GO:0007165	GO:0030742;GO:0005085;GO:0017016;GO:0005096;GO:0003924	GO:0005737;GO:0005886;GO:0005829;GO:0000139;GO:0016020	PF00027;PF00595;PF00788;PF00617;PF00618;PF02188;PF02145	0	-	-	-	-	0	-0.47	-0.33	-1.17	-2.29	0	-	-	-	-
384	0.99	RARS;RARS	P54136-1;P54136;B2RBS9;B4DXW6;Q53GY4;P54136-2	_SDGGYTY(ph)DTSDLAAIK_	0	0.0741895	0.0257039	-0.17	-0.132216	GO:0006420;GO:0097056;GO:0006434	GO:0034618;GO:0004814;GO:0005524;GO:0000049;GO:0004828	GO:0017101;GO:0005829;GO:0005739;GO:0005634;GO:0005759	PF03485;PF05746;PF00750;PF00587	0	-0.04	-0.24	-0.29	-0.29	0	0.18	0.25	-0.06	0.01	0	-	-	-	-
66	1	RASA3;RASA3	A8MSJ7;Q14644;B7Z2N6;B7Z3G9	_SLCPFYGEDFY(ph)CEIPR_	0	0.01	-0.24	0.01	0.4					0	-	-	-	-	0	0.01	-0.24	0.01	0.4	0	-	-	-	-
585	1	RASGRP2;CDC25L;MCG7;RASGRP2;CDC25L;MCG7	Q7LDG7-2;Q7LDG7;A6NDC7;B2RBF2;Q2YDB1;Q7LDG7-1;B3KV60	_ALILGIY(ph)K_	0	-0.4	-0.62	-0.35	-0.58	GO:0030168;GO:0007265;GO:0001558;GO:0051056	GO:0005509;GO:0019992;GO:0005085	GO:0030054;GO:0005829;GO:0043005;GO:0005886;GO:0032587;GO:0045202	PF00130;PF13202;PF00617;PF00618	0	-	-	-	-	0	-		-		0	-0.4	-0.62	-0.35	-0.58
359	1	RCC2;KIAA1470;TD60	Q9P258;A5PLK7	_VFSWGFGGY(ph)GR_	0	-0.26329	-1.04	0.893	0.91	GO:0051301;GO:0000236		GO:0000775;GO:0005829;GO:0005874;GO:0005730;GO:0005819	PF00415	0	-0.5	-1.04	1.52	0.91	0	-		-		0	-0.06	-	-0.24	-
1056	1	RECQL4;RECQ4	O94761;C9JFV7	_DQICDFLY(ph)GR_	0	-0.04	-0.1	0.02	0.32	GO:0006310;GO:0006281;GO:0006260;GO:0000733;GO:0007275	GO:0005524;GO:0043140;GO:0000405;GO:0008270	GO:0005737;GO:0005634	PF00270;PF11719;PF00271	0	-	-	-	-	0	-0.04	-0.1	0.02	0.32	0	-	-	-	-
94	1	RGS10;RGS10;RGS10	O43665-3;O43665;O43665-1;O43665-2	_EIY(ph)M(ox)TFLSSK_	0	0.220832	0.15	0.217	-0.14	GO:0038032	GO:0005096	GO:0043679;GO:0005737;GO:0043197;GO:0043025;GO:0005634;GO:0005886	PF00615	0	0.16	-	0.23	-	0	0.22	0.15	0.22	-0.14	0	0.28	-	0.2	-
122	1	RGS14;RGS14	O43566-5;O43566;O43566-7	_NIY(ph)QEFLSSQALSPVNIDR_	0	-0.260302	-0.11	-0.665	-1.35	GO:0007059;GO:0007616;GO:0060291;GO:0007067;GO:0070373;GO:0043407;GO:0031914;GO:0006913;GO:0048008;GO:0050769;GO:0043620;GO:0008277;GO:0006979;GO:0007051;GO:0038032;GO:0008542;GO:0010070	GO:0005092;GO:0005096;GO:0008017;GO:0030159;GO:0005057	GO:0030054;GO:0005813;GO:0005737;GO:0045111;GO:0005874;GO:0016604;GO:0005886;GO:0016605;GO:0014069;GO:0045211;GO:0000922	PF02188;PF02196;PF00615	0	0.04	-	-0.69	-	0	-0.64	-0.11	-0.64	-1.35	0	-	-	-	-
72	0.99	RHOF;ARHF;RIF;RHOF;ARHF;RIF	Q9HBH0-1;Q9HBH0;Q9HBH0-2;A8K0B7	_EVTLNLY(ph)DTAGQEDYDR_	0	-0.05	-0.18	-0.11	-0.17	GO:0007015;GO:0051056;GO:0007264	GO:0005525;GO:0003924	GO:0005856;GO:0005829;GO:0005886	PF00071	0	-	-	-	-	0	-0.05	-0.18	-0.11	-0.17	0	-	-	-	-
465	1	RHOT1;ARHT1;RHOT1;ARHT1;RHOT1;ARHT1;RHOT1;ARHT1;RHOT1;ARHT1	Q8IXI2-3;Q8IXI2;Q8IXI2-2;Q8IXI2-5;Q8IXI2-1;Q8IXI2-4	_SYYAINTVYVY(ph)GQEK_	0	-0.0399653	-0.19	-0.156	-0.57	GO:0006915;GO:0019725;GO:0006184;GO:0047497;GO:0051056;GO:0007264	GO:0005509;GO:0005525;GO:0003924	GO:0005829;GO:0031307;GO:0005886	PF08355;PF08356;PF13405;PF08477;PF00071	0	-0.05	-0.19	-0.41	-0.57	0	-0.03		0.06		0	-	-	-	-
863	1	RICTOR;KIAA1999;RICTOR;KIAA1999;RICTOR;KIAA1999	Q6R327-3;Q6R327;B5MDM6;Q6R327-1;Q6R327-4;Q8N6M7	_KPVDGDNY(ph)VRR_	0	-0.0929975	-0.195244	-1.04	-1.70441	GO:0031532;GO:0009790;GO:0007173;GO:0008543;GO:0048011;GO:0048015;GO:0030838;GO:0050731;GO:0032008;GO:0032956;GO:0051896;GO:0032314;GO:0031295;GO:0000184;GO:0006614;GO:0006414;GO:0006413;GO:0006415;GO:0019083	GO:0043022;GO:0003723;GO:0003735	GO:0005829;GO:0031932;GO:0022625	PF00827	0	-	-	-	-	0	-0.4	0.15	-1.36	-2.23	0	0.16	-0.65	-0.77	-1.32
1330	1	RICTOR;KIAA1999;RICTOR;KIAA1999;RICTOR;KIAA1999	Q6R327-3;Q6R327;B5MDM6;Q6R327-1;Q6R327-4;Q8N6M7	_DAFGY(ph)ATLK_	0	0.0236735	-0.233083	-0.546	-1.13657	GO:0031532;GO:0009790;GO:0007173;GO:0008543;GO:0048011;GO:0048015;GO:0030838;GO:0050731;GO:0032008;GO:0032956;GO:0051896;GO:0032314;GO:0031295;GO:0000184;GO:0006614;GO:0006414;GO:0006413;GO:0006415;GO:0019083	GO:0043022;GO:0003723;GO:0003735	GO:0005829;GO:0031932;GO:0022625	PF00827	0	0.13	-0.49	-0.91	-1.7	0	-0.31	-0.11	-0.88	-1.42	0	0.2	-0.13	-0.03	-0.55
210	1	RNASEH2A;RNASEHI;RNHIA	O75792;Q6IBG3;Q6UQL6	_LQDLDTDYGSGY(ph)PNDPK_	0	0.0769486	0.06	-0.176	-0.14	GO:0006260;GO:0006401	GO:0046872;GO:0004523;GO:0003723	GO:0005634;GO:0032299	PF01351	0	0	-	-0.29	-	0	0.15	0.06	-0.07	-0.14	0	-	-	-	-
11	1	RPL10A;NEDD6	P62906;Q1JQ76	_DTLY(ph)EAVR_	0	-0.102813	0.124076	-0.0497	0.186605	GO:0009653;GO:0000184;GO:0006614;GO:0006414;GO:0006413;GO:0006415;GO:0019083	GO:0003723;GO:0003735	GO:0022625	PF00687	0	-0.36	0.06	-0.06	0.07	0	0.13	0.17	-0.08	-0.03	0	-0.12	0.14	-0.01	0.47
127	0.94	RPL15;EC45;TCBAP0781	P61313;Q5U0C0	_VLNSYWVGEDSTY(ph)K_	0	0.17	0.136048	0.06	-0.111146	GO:0000184;GO:0006614;GO:0006414;GO:0006413;GO:0006415;GO:0019083	GO:0003723;GO:0003735	GO:0022625	PF00827	0	-	0.19	-	-0.28	0	0.17	0.08	0.06	0.04	0	-	-	-	-
63	1	RPL18A	Q02543;B2R4C0;B4DUV3;Q53HD3;Q76N54;B4DM74;Q32XH3;B4DM94	_SSGEIVY(ph)CGQVFEK_	0	0.1	-0.17	-0.02	-0.2	GO:0000184;GO:0006614;GO:0006414;GO:0006413;GO:0006415;GO:0019083	GO:0003723;GO:0003735	GO:0022625	PF01775	0	-	-	-	-	0	0.1	-0.17	-0.02	-0.2	0	-	-	-	-
307	1	RPL3;OK/SW-cl.32;RPL3;RPL3;hCG_2015191;RPL3	P39023;Q96QL0;A6NHB7;B3KS36;B4DN06;Q49AJ9;Q8TBW1;Q9BT63;Q9NY85;B5MCW2	_NNASTDY(ph)DLSDK_	0	0.25	0.26	0.26	-0.09	GO:0000184;GO:0006614;GO:0006414;GO:0006413;GO:0006415;GO:0019083	GO:0003723;GO:0003735	GO:0022625;GO:0005730	PF00297	0	-	-	-	-	0	0.25	0.26	0.26	-0.09	0	-	-	-	-
264	1	RPL4;RPL1	P36578;B4DFI6;Q53G74;Q59GY2;B4DMJ2;B4DMJ6	_LDELY(ph)GTWR_	0	0.2712	0.0605544	0.759	0.130035	GO:0000184;GO:0006614;GO:0006414;GO:0006413;GO:0006415;GO:0019083	GO:0003723;GO:0003735	GO:0022625;GO:0005730	PF14374;PF00573	0	-	-	-	-	0	0.44	0.02	0.86	0.12	0	0.08	0.1	0.65	0.14
66	1	RPL5;MSTP030;RPL5;RP4-716F6.1-006	P46777;A2RUM7;B3KTM6;Q59GX9;Q8WYP1;Q9BUV4;C9JRC8;Q5T7N0	_DIICQIAY(ph)AR_	0	0.4	0.4	-0.04	0.08	GO:0000184;GO:0042273;GO:0006364;GO:0006614;GO:0006414;GO:0006413;GO:0006415;GO:0019083	GO:0008097;GO:0003723;GO:0003735	GO:0022625;GO:0005730;GO:0005634	PF14204;PF00861	0	-	-	-	-	0	0.4	0.4	-0.04	0.08	0	-	-	-	-
164	1	RPL7P23;RPL7;RPL7;WUGSC:H_RG054D04.1;RPL7	A8MY04;A8MVV7;P18124;O95036;A8MUD9	_IVEPY(ph)IAWGYPNLK_	0	0.0669348	-0.31	0.177	0.2					0	-0.35	-0.31	-0.02	0.2	0	0.39		0.35		0	-	-	-	-
24	1	RPLP0;RPLP0	P05388;A8K4Z4;Q53HK9;Q53HW2;Q8NHW5;Q3B7A4;Q6NSF2	_IIQLLDDY(ph)PK_	0	0.521189	0.484139	-0.0194	-0.0156876	GO:0000184;GO:0042254;GO:0006614;GO:0006414;GO:0006413;GO:0006415;GO:0019083;GO:0019048	GO:0003723;GO:0003735	GO:0022625;GO:0005634	PF00428;PF00466	0	0.19	0.18	0.02	-0.02	0	0.97	0.86	0	0.05	0	0.27	0.32	-0.08	-0.08
21	1	RPS10;RP11-375E1__A.4-005;RPS10	Q59GE4;Q5TZB9;P46783	_NRIAIY(ph)ELLFK_	0	0.230884	0.200805	0.0345	-0.0236318			GO:0005840	PF03501	0	0.2	-0.06	0.03	0.03	0	-0.26	0.28	-0.2	-0.69	0	0.62	0.35	0.24	0.39
38	1	RPS13	P62277	_LTSDDVKEQIY(ph)K_	0	-0.03	-0.06	-0.08	-0.06	GO:0033119;GO:0000184;GO:0006614;GO:0006414;GO:0006413;GO:0006415;GO:0019083	GO:0003729;GO:0003735	GO:0022627;GO:0005730	PF08069;PF00312	0	-0.03	-0.06	-0.08	-0.06	0	-		-		0	-	-	-	-
82	1	RPS16	P62249	_VKGGGHVAQIY(ph)AIR_	0	-0.12	0.11	-0.09	0.1	GO:0000184;GO:0042274;GO:0006364;GO:0006614;GO:0006414;GO:0006413;GO:0006415;GO:0019083	GO:0003723;GO:0003735	GO:0022627	PF00380	0	-0.12	0.11	-0.09	0.1	0	-		-		0	-	-	-	-
133	1	RPS2;RPS4;OK/KNS-cl.7;RPS2;hCG_1990006	P15880;A4D0Y7;O60249;Q3KQT6;Q6IPX5;Q8J014;Q8N5L9;Q8NI62;Q9BSW5;Q8NI61	_AFVAIGDY(ph)NGHVGLGVK_	0	0.114189	0.0750539	0.16	-0.0145984	GO:0000184;GO:0006614;GO:0006414;GO:0006413;GO:0006415;GO:0019083	GO:0003723;GO:0003735	GO:0022627;GO:0005654	PF00333;PF03719	0	0	-0.19	0.04	-0.19	0	-	0.32	-	-0.2	0	0.22	0.05	0.27	0.29
95	0.93	RPS27;MPS1;RPS27L;RPS27;RP11-422P24.3-002	P42677;A4D1G5;Q5T4L6;C9JLI6;Q71UM5;Q5T4L4	_LVQSPNSY(ph)FMDVK_	0	0.0969486	-0.0124975	-0.0878	-0.358302	GO:0008283;GO:0000236;GO:0000184;GO:0006614;GO:0006414;GO:0006413;GO:0006415;GO:0019083	GO:0003677;GO:0003735;GO:0008270	GO:0022627;GO:0005634	PF01667	0	0.02	-0.1	-0.01	-0.29	0	0.17	0.07	-0.17	-0.43	0	-	-	-	-
148	0.95	RPS27A;UBA80;UBCEP1	P62979;B2RDW1;Q5RKT7;Q8WYN9	_CCLTY(ph)CFNKPEDK_	0	0.03	-0.12	0.06	-0.41	GO:0000187;GO:0031145;GO:0002479;GO:0006915;GO:0016044;GO:0019221;GO:0006977;GO:0006281;GO:0046788;GO:0016197;GO:0007173;GO:0008543;GO:0000080;GO:0000082;GO:0007249;GO:0045087;GO:0007254;GO:0000216;GO:0002755;GO:0042059;GO:0000122;GO:0030512;GO:0032480;GO	GO:0046872;GO:0003735	GO:0022627;GO:0030666;GO:0010008;GO:0005654;GO:0005886	PF01599;PF00240	0	-	-	-	-	0	0.03	-0.12	0.06	-0.41	0	-	-	-	-
107	1	RPS3;OK/SW-cl.26;RPS3;RPS3	P23396;Q53G83;Q9NQS8;A7E2S3	_GLCAIAQAESLRY(ph)K_	0	-0.05	0.15	0.42	1.02	GO:0006919;GO:0006917;GO:0045738;GO:0032088;GO:0000184;GO:0006974;GO:0006614;GO:0006414;GO:0006413;GO:0006415;GO:0019083	GO:0003684;GO:0003906;GO:0004519;GO:0051536;GO:0003729;GO:0003735	GO:0022627;GO:0005634;GO:0032587	PF07650;PF00189	0	-	-	-	-	0	-0.05		0.42		0	-	0.15	-	1.02
83	1	RPS8;OK/SW-cl.83;RPS8;RP11-269F19.3-003	P62241;Q5JR94;Q5JR95;Q9BS10	_IIDVVY(ph)NASNNELVR_	0	0.110312	-0.0744121	0.00605	-0.0539519	GO:0000462;GO:0000184;GO:0006614;GO:0006414;GO:0006413;GO:0006415;GO:0019083	GO:0003735	GO:0022627	PF01201	0	0.14	0.09	0.06	0	0	0.08	-0.26	-0.05	-0.11	0	-	-	-	-
23	1	RQCD1;RCD1;RQCD1	B7Z1E5;Q92600;B2RE59;B4DJE1;B5MDQ4;C9J2E2	_IY(ph)QWINELSSPETR_	0	0.132217	0.0388542	-0.00875	0.0412				PF04078	0	-	-	-	-	0	0.05	0.19	0.05	-0.15	0	0.21	-0.13	-0.07	0.21
232	1	RRM1;RR1	P23921;B4DNN4;B4E0I8;Q53GZ5;B4DS95;B4DXB0;B4DXD1	_DDSIEGIY(ph)DTLK_	0	-0.58	-0.4	-0.86	-0.42	GO:0009263;GO:0006260;GO:0015949;GO:0051290	GO:0005524;GO:0004748	GO:0005829;GO:0005654;GO:0005971	PF03477;PF02867;PF00317	0	-	-	-	-	0	-0.58	-0.4	-0.86	-0.42	0	-	-	-	-
480	1	RUNX1;AML1;CBFA2;RUNX1;AML1;CBFA2;RUNX1;AML1;CBFA2;RUNX1;AML1;CBFA2;RUNX1;AML1;CBFA2	Q01196-8;Q01196;Q01196-10;A8MZI9;Q01196-9;Q01196-1;Q01196-11	_LEEAVWRPY(ph)_	0	-0.161146	-0.531418	-0.694	-0.724806	GO:0048266;GO:0007417;GO:0060216;GO:0035162;GO:0031069;GO:0071425;GO:0001701;GO:0001889;GO:0030099;GO:0002318;GO:0030853;GO:0048935;GO:0045766;GO:0030854;GO:2000872;GO:0045944;GO:0045893;GO:0071336;GO:0009966;GO:0001501;GO:0006351	GO:0005524;GO:0005509;GO:0003677;GO:0046982;GO:0042803;GO:0000975;GO:0003700;GO:0008134	GO:0005604;GO:0005634	PF00853;PF08504	0	-0.01	-0.55	-0.57	-0.5	0	-	-0.38	-	-0.76	0	-0.33	-0.68	-0.83	-0.95
52	0.99	SARS2;SARSM	B4DE10;B4DJP6;Q9NP81;B4DJM9	_EGY(ph)SALPQLDIER_	0	-0.0908213	-0.215543	0.215	-0.464151					0	0.22	-	0.79	-	0	-0.12	0.1	0.11	-0.34	0	-0.45	-0.62	-0.57	-0.6
485	1	SBF1;MTMR5;SBF1;RP4-579N16.7-002;SBF1;MTMR5;SBF1;RP4-579N16.7-003	O95248-4;O95248;A6PVH0;Q59EX9;Q68CX1;O95248-1;A6PVG8;Q86TK5;C9JNC1	_HVQELAEQLY(ph)K_	0	-0.164151	-0.14	0.035	-0.1	GO:0006470;GO:0007283	GO:0005543;GO:0008138;GO:0017112	GO:0016021;GO:0005634	PF03455;PF02141;PF02893;PF06602;PF00169;PF12335;PF03456	0	-	-	-	-	0	-0.3	-0.14	0.03	-0.1	0	-0.04	-	0.04	-
1574	1	SBF1;MTMR5;SBF1;RP4-579N16.7-002;SBF1;MTMR5;SBF1;RP4-579N16.7-003;SBF1;RP4-579N16.7-005	O95248-4;O95248;A6PVH0;Q59EX9;Q68CX1;O95248-1;A6PVG8;Q86TK5;A6PVG7;Q6PGN5	_IELGLLY(ph)EEK_	0	-0.0166895	-0.229861	0.0789	-0.210302	GO:0006470;GO:0007283	GO:0005543;GO:0008138;GO:0017112	GO:0016021;GO:0005634	PF03455;PF02141;PF02893;PF06602;PF00169;PF12335;PF03456	0	-	-	-	-	0	-0.18	-0.21	-0.09	-0.59	0	0.13	-0.25	0.23	0.09
87	1	SCAI;C9orf126;SCAI;C9orf126;C9orf126	Q8N9R8-2;Q8N9R8;Q8N9R8-1;C9JGQ5;Q3SXZ0	_TVTDFCY(ph)LLDK_	0	-0.16	0.02	-0.17	-0.12	GO:0030336;GO:0035024;GO:0006355;GO:0006351	GO:0003714	GO:0005737;GO:0016021;GO:0005634	PF12070	0	-	-	-	-	0	-0.16	0.02	-0.17	-0.12	0	-	-	-	-
41	1	SCAMP3;C1orf3;PROPIN1	O14828-1;O14828;Q6FHJ5	_QYATLDVY(ph)NPFETR_	0	0.06166	-0.48	0.746	0.45	GO:0006892;GO:0015031;GO:0032526		GO:0000139;GO:0016021	PF04144	0	-	-	-	-	0	0.47		1.12		0	-0.51	-0.48	0.24	0.45
67	1	SDCBP;MDA9;SYCL;SDCBP;MDA9;SYCL	O00560-2;O00560;O00560-1;B2R5Q7;B4DHN5;B4DQ93	_VIQAQTAFSANPANPAILSEASAPIPHDGNLY(ph)PR_	0	0.24	0.28	0.21	0.17	GO:0030036;GO:0007411;GO:0035556;GO:0046330;GO:0042327;GO:0006612;GO:0007265;GO:0006930;GO:0007268	GO:0008093;GO:0005137;GO:0045545	GO:0005912;GO:0005856;GO:0005829;GO:0005789;GO:0070062;GO:0005925;GO:0005895;GO:0042470;GO:0005634	PF00595	0	-	-	-	-	0	-		-		0	0.24	0.28	0.21	0.17
1130	1	SEC24B;SEC24B;SEC24B	B7ZKM8;O95487-1;O95487;O95487-2;B4DTM6;B4E2E1	_LDDRVY(ph)AM(ox)CQIK_	0	-0.0189476	0.0460481	0.00678	0.932917	GO:0006888;GO:0006886	GO:0008270	GO:0030127	PF00626;PF08033;PF04815;PF04811;PF04810	0	-	-	-	-	0	0.23	0.1	0.14	0.26	0	-0.32	-0.01	-0.14	1.39
291	0.99	SEPT1;DIFF6;PNUTL3	Q8WYJ6-1;Q8WYJ6	_EVTHDLLY(ph)EGYR_	0	-0.514123	0.362475	2.26	3.5733	GO:0007049;GO:0051301	GO:0005525	GO:0005815;GO:0031105	PF00735	0	-1.99	0.57	2.74	3.81	0	0.2	0.12	1.54	3.29	0	-	-	-	-
31	1	SEPT7;CDC10;SEPT7;CDC10	Q16181-1;Q16181;A8K3D0;Q3LIE9;Q59EY4;Q16181-2;A4GYY8;B4DPQ6;B4DUD6;Q3B7A3;Q8TC62	_NLEGY(ph)VGFANLPNQVYR_	0	-0.139993	-0.192497	0.0727	0.145702	GO:0060271;GO:0000910;GO:0007067;GO:0051291;GO:0016476	GO:0005525;GO:0005198	GO:0043679;GO:0035085;GO:0032154;GO:0000777;GO:0015630;GO:0030496;GO:0005730;GO:0005886;GO:0031105;GO:0005819;GO:0001725;GO:0045202	PF00735	0	-0.03	-0.28	0.34	0.19	0	-0.13	-0.11	-0.24	0.1	0	-0.27	-	0.06	-
42	1	SEPT7;CDC10;SEPT7;CDC10	Q16181-1;Q16181;A8K3D0;Q3LIE9;Q59EY4;Q16181-2;A4GYY8;B4DPQ6;B4DUD6;Q3B7A3;Q8TC62	_NLEGYVGFANLPNQVY(ph)R_	0	-0.142128	-0.0896712	0.0364	-0.0604746	GO:0060271;GO:0000910;GO:0007067;GO:0051291;GO:0016476	GO:0005525;GO:0005198	GO:0043679;GO:0035085;GO:0032154;GO:0000777;GO:0015630;GO:0030496;GO:0005730;GO:0005886;GO:0031105;GO:0005819;GO:0001725;GO:0045202	PF00735	0	-0.06	-0.24	0.26	0.07	0	-0.07	-0.02	-0.1	-0.25	0	-0.31	-0.02	-0.08	-0.02
194	1	SERPINI2;MEPI;PI14;SERPINB1;ELANH2;MNEI;PI2;SERPINB9;PI9;SERPINB8;PI8;SERPINB8	B4DDY9;O75830;P30740;B4DNT0;B4E3A8;P50453;Q6N0A8;P50452;B2R9H3;B4DTW2;Q8N178;C9J7N5;C9J562	_LVLVNAIY(ph)FK_	0	0.02	0.112475	0.29	-0.201874		GO:0004867		PF00079	0	-	0.32	-	-0.3	0	-		-		0	0.02	-0.13	0.29	-0.11
156	1	SET;SET;SET;RP11-216B9.3-003;SET;SET;RP11-216B9.3-010	Q01105-1;Q01105;Q5VXV3;Q01105-2;B2RCX0;B4DUE2;Q5VXV2;A6NGV1;B2REB8	_IDFYFDENPY(ph)FENK_	0	-0.101673	-0.1	1.42	-0.18	GO:0006260;GO:0010467;GO:0016071;GO:0035067;GO:0043524;GO:0045892;GO:0006913;GO:0006334;GO:0006337	GO:0003677;GO:0042393;GO:0004864;GO:0008601	GO:0005829;GO:0005783;GO:0005654;GO:0048471;GO:0043234	PF00956	0	-0.7	-	2.09	-	0	0.32	-0.1	0.13	-0.18	0	-	-	-	-
1029	0.95	SF3B3;KIAA0017;SAP130;SF3B3;KIAA0017;SAP130	Q15393-1;Q15393;A8K6V3;B3KM77;B3KQH1;Q15393-3	_RNENQLIIFADDTY(ph)PR_	0	0.00999288	0.0700347	0.12	0.302475	GO:0000398;GO:0006461	GO:0003676	GO:0071013;GO:0005654;GO:0030532;GO:0005689	PF03178	0	-	-	-	-	0	0.17	0.06	0.1	0.06	0	-0.17	0.08	0.14	0.51
1041	1	SF3B3;KIAA0017;SAP130;SF3B3;KIAA0017;SAP130	Q15393-1;Q15393;A8K6V3;B3KM77;B3KQH1;Q15393-3	_WVTTASLLDY(ph)DTVAGADK_	0	0.150408	0.0616975	0.06	0.0460481	GO:0000398;GO:0006461	GO:0003676	GO:0071013;GO:0005654;GO:0030532;GO:0005689	PF03178	0	-	-	-	-	0	0.27	0.13	0.07	0.1	0	0.02	-0.01	0.05	-0.01
16	1	SF3B4;SAP49	Q15427;B3KUJ0;Q53FG6	_NQDATVY(ph)VGGLDEK_	0	-0.00299752	0.0769486	0.231	0.0458492	GO:0000398	GO:0000166;GO:0003723	GO:0005654;GO:0005689	PF00076	0	-0.31	0	0.29	-0.09	0	0.25	0.15	0.17	0.17	0	-	-	-	-
117	1	SF3B4;SAP49;SF3B4;RP11-196G18.20-002	Q15427;B3KUJ0;Q53FG6;Q5SZ64	_LLY(ph)DTFSAFGVILQTPK_	0	0.28	0.213463	0.16	0.0933026	GO:0000398	GO:0000166;GO:0003723	GO:0005654;GO:0005689	PF00076	0	-	0.31	-	-0.19	0	-		-		0	0.28	0.11	0.16	0.33
488	1	SFPQ;PSF;SFPQ;PSF	P23246-1;P23246;Q6PIX2;Q86VG2;Q9BSV4;P23246-2	_FAQHGTFEY(ph)EYSQR_	0	-0.0786929	-0.0311824	-0.0746	-0.118753	GO:0000380;GO:0006310;GO:0006281;GO:0000122;GO:0006351	GO:0003677;GO:0000166;GO:0003723	GO:0005737;GO:0016363;GO:0042382	PF08075;PF00076	0	0.05	0.07	-0.04	-0.06	0	-0.22	-0.14	-0.11	-0.18	0	-	-	-	-
37	1	SFRS1;ASF;SF2;SF2P33;OK/SW-cl.3;SFRS1;ASF;SF2;SF2P33;OK/SW-cl.3;SFRS1;ASF;SF2;SF2P33;OK/SW-cl.3	Q07955-1;Q07955;A8K1L8;Q07955-2;Q07955-3;Q59FA2	_DIEDVFY(ph)K_	0	0.140312	0.0722169	0.000554	0.063463	GO:0060048;GO:0001701;GO:0031124;GO:0000395;GO:0006406;GO:0006369	GO:0000166;GO:0003723	GO:0071013;GO:0005737;GO:0016607	PF00076	0	-	-	-	-	0	0.17	0.15	-0.04	-0.04	0	0.11	-0.01	0.04	0.16
32	1	SFRS3;SRP20;SFRS3;hCG_14802	P84103;B2R6F3;B4E241	_AFGY(ph)YGPLR_	0	0.254415	0.195244	0.101	0.119719	GO:0031124;GO:0006406;GO:0000398;GO:0006369	GO:0000166;GO:0003723	GO:0016607;GO:0005654	PF00076	0	-	0.11	-	0	0	0.41	0.29	0.06	0.23	0	0.08	0.18	0.14	0.12
53	1	SFRS6;SRP55;SFRS6;SRP55;SFRS6;SRP55;SFRS4;SRP75	Q13247-1;Q13247;A8K588;Q13247-3;Q59GY3;Q13247-2;B5BU15;Q08170;A8K644;Q53F45;Q59EF5;B4DEM8	_DADDAVY(ph)ELNGK_	0	0.3	0.24	0.34	0.01	GO:0031124;GO:0006406;GO:0006376;GO:0048025;GO:0006369	GO:0000166;GO:0003723	GO:0005654	PF00076	0	0.3	0.24	0.34	0.01	0	-		-		0	-	-	-	-
33	0.94	SFRS7;SFRS7;SFRS7	Q16629-1;Q16629;Q564D3;C9JAB2;B4DLU6;C9J2H4;Q16629-3;A6NNE8;B4DEK2;Q16629-2;Q8NB80	_AFSY(ph)YGPLR_	0	0.03	0.219626	0.1	-0.0121081	GO:0031124;GO:0006406;GO:0000398;GO:0048025;GO:0006369	GO:0000166;GO:0003723;GO:0008270	GO:0005654	PF00076	0	-	0.21	-	0.18	0	-	0.38	-	-0.26	0	0.03	0.05	0.1	0.01
35	1	SFRS9;SRP30C	Q13242;A8K3M9;B4DFT9	_DLEDLFY(ph)K_	0	0.0457017	0.02	-0.0588	-0.24	GO:0031124;GO:0006406;GO:0006376;GO:0048025;GO:0006369	GO:0000166;GO:0003723	GO:0005730;GO:0005654	PF00076	0	-	-	-	-	0	0	0.02	0	-0.24	0	0.09	-	-0.12	-
70	1	SFRS9;SRP30C	Q13242;A8K3M9;B4DFT9	_FEDPRDAEDAIY(ph)GR_	0	-0.0686987	-0.03	-0.52	-1.31	GO:0031124;GO:0006406;GO:0006376;GO:0048025;GO:0006369	GO:0000166;GO:0003723	GO:0005730;GO:0005654	PF00076	0	0.22	-	-0.36	-	0	-0.43	-0.03	-0.7	-1.31	0	-	-	-	-
75	0.97	SFXN1	Q9H9B4	_YIY(ph)DSAFHPDTGEK_	0	0.04	-0.0983025	0.25	-0.0175254	GO:0030218;GO:0055072;GO:0006826	GO:0008324	GO:0016021;GO:0005743;GO:0005739	PF03820	0	-	-0.17	-	-0.26	0	0.04	-0.03	0.25	0.19	0	-	-	-	-
635	1	SGK269;KIAA2002	Q9H792	_VPIVINPNAY(ph)DNLAIYK_	0	-0.0177255	-0.294412	-0.335	-0.741698	GO:0016477;GO:0046777;GO:0034446	GO:0005524;GO:0004715	GO:0015629;GO:0005737;GO:0005925	PF00069	0	-0.17	-0.48	-0.9	-1.47	0	-		-		0	0.12	-0.13	0.07	-0.26
641	1	SGK269;KIAA2002	Q9H792	_VPIVINPNAYDNLAIY(ph)K_	0	-0.150129	-0.48	-0.22	-1.47	GO:0016477;GO:0046777;GO:0034446	GO:0005524;GO:0004715	GO:0015629;GO:0005737;GO:0005925	PF00069	0	-	-0.48	-	-1.47	0	-0.41		-0.48		0	0.07	-	0	-
226	0.99	SH2D2A;SCAP;TSAD;VRAP;SH2D2A;SCAP;TSAD;VRAP;SH2D2A;SH2D2A;SCAP;TSAD;VRAP	Q9NP31-2;Q9NP31;Q5UBZ2;Q9NP31-1;B2R9A4;Q5UBZ1;Q5UBZ3;Q5VZS4;Q9NP31-3	_SQDPNPQY(ph)SPIIK_	0	-0.66	-0.39	0.07	0.75	GO:0001525;GO:0030154;GO:0008283;GO:0007165;GO:0031532;GO:0000187;GO:0006987;GO:0016337;GO:0007173;GO:0008543;GO:0007507;GO:0008286;GO:0050900;GO:0000165;GO:0048011;GO:0030168;GO:0008284;GO:0045740;GO:0007265;GO:0007176;GO:0040008	GO:0005070;GO:0005154;GO:0005543;GO:0004713;GO:0005068	GO:0005737;GO:0005829;GO:0005759;GO:0070435	PF00017;PF00640	0	-	-	-	-	0	-0.66	-0.39	0.07	0.75	0	-	-	-	-
290, 300	1	SH2D2A;SCAP;TSAD;VRAP;SH2D2A;SCAP;TSAD;VRAP;SH2D2A;SH2D2A;SCAP;TSAD;VRAP	Q9NP31-2;Q9NP31;Q5UBZ2;Q9NP31-1;B2R9A4;Q5UBZ1;Q5UBZ3;Q5VZS4;Q9NP31-3	_PSNPIY(ph)NEPDEPIAFY(ph)AMGR_	0	-0.07	-0.29	0.99	2.77					0	-	-	-	-	0	-0.07	-0.29	0.99	2.77	0	-	-	-	-
80	1	SH3GLB1;KIAA0491;CGI-61;SH3GLB1;KIAA0491;CGI-61	Q9Y371-2;Q9Y371;Q9Y371-1;B4E182	_IEEFVY(ph)EKLDR_	0	-0.17645	-0.345343	-0.421	-0.349375	GO:0051084;GO:0006915;GO:0043066;GO:0006654;GO:1900740;GO:0032461;GO:0051259	GO:0005504;GO:0042171	GO:0005737;GO:0000139;GO:0005741;GO:0043234	PF03114;PF00018	0	0.12	-0.14	-0.27	0.05	0	-	-0.24	-	-0.6	0	-0.55	-0.72	-0.59	-0.6
77	1	SH3GLB2;KIAA1848;PP578;SH3GLB2;RP11-167N5.3-011;SH3GLB2;KIAA1848;PP578;SH3GLB2;RP11-167N5.3-012	Q9NR46-2;Q9NR46;B7ZC38;Q9NR46-1;B7ZC39;C9JU84;C9JFG5	_VEEFLY(ph)EKLDR_	0	-0.208593	-0.331397	-0.43	-0.368721			GO:0005737;GO:0005634	PF03114;PF07653	0	0.04	-0.5	-0.29	-0.07	0	-0.67	-0.31	-0.62	-0.67	0	-0.09	-0.2	-0.4	-0.43
428	1	SHC1;SHC1;SHC;SHCA;SHC1;SHC;SHCA;SHC1;SHC;SHCA;SHC1;SHC;SHCA;SHC1;RP11-307C12.1-010;SHC1;RP11-307C12.1-004	B5BU19;P29353-1;P29353;Q8NFT1;P29353-2;B4DL02;P29353-3;P29353-4;Q59HB0;Q5T189;Q5T188	_ELFDDPSY(ph)VNVQNLDK_	0	-0.302059	-0.280523	-0.0599	0.298115					0	-0.21	-0.37	0.01	0.2	0	-0.85	-0.16	-0.57	-0.75	0	0.02	-0.32	0.26	0.96
34	1	SHMT1;SHMT1;SHMT1;SHMT1;SHMT1	P34896-1;P34896;Q53ET7;A8MYA6;P34896-2;P34896-3;B4DPM9;Q9UMC9;B4DZB5;A8MX84;Q9UMC8	_DSDVEVY(ph)NIIK_	0	-0.0242983	-0.06	-0.188	0.45	GO:0045329;GO:0046655;GO:0019264;GO:0006565;GO:0051289;GO:0051262;GO:0009113;GO:0035999	GO:0016597;GO:0004372;GO:0008732;GO:0042803;GO:0030170	GO:0005829;GO:0005739;GO:0005634	PF00464	0	-	-	-	-	0	-0.07	-0.06	0.15	0.45	0	0.02	-	-0.63	-
90	1	SIT1;SIT	Q9Y3P8	_SGESVEEVPLY(ph)GNLHYLQTGR_	0	0.382475	0.594457	1.2	0.270035	GO:0050863;GO:0007165	GO:0042169	GO:0005737;GO:0005887;GO:0005730		0	-	0.91	-	0.28	0	0.56	0.19	0.87	0.26	0	0.18	-	1.47	-
127	0.92	SIT1;SIT	Q9Y3P8	_AAEEVM(ox)CY(ph)TSLQLRPPQGR_	0	0.21	0.61	1.11	1.83	GO:0050863;GO:0007165	GO:0042169	GO:0005737;GO:0005887;GO:0005730		0	-	-	-	-	0	-		-		0	0.21	0.61	1.11	1.83
148	0.98	SIT1;SIT	Q9Y3P8	_Y(ph)SEVVLDSEPK_	0	0.68	0.41	1.51	1.79	GO:0050863;GO:0007165	GO:0042169	GO:0005737;GO:0005887;GO:0005730		0	-	-	-	-	0	0.68	0.41	1.51	1.79	0	-	-	-	-
169	1	SIT1;SIT	Q9Y3P8	_SQASGPEPELY(ph)ASVCAQTR_	0	0.32	0.28	0.63	-0.23	GO:0050863;GO:0007165	GO:0042169	GO:0005737;GO:0005887;GO:0005730		0	-	-	-	-	0	0.32	0.28	0.63	-0.23	0	-	-	-	-
299	0.85	SKAP1;SCAP1;SKAP55	Q86WV1-1;Q86WV1;A8K453	_GVDYASYY(ph)QGLWDCHGDQPDELSFQR_	0	-0.02	-0.07	-0.02	0.08	GO:0045944;GO:0050852	GO:0003823;GO:0005543;GO:0042169;GO:0005070	GO:0005737;GO:0005634;GO:0005886	PF00169;PF00018	0	-	-	-	-	0	-0.02	-0.07	-0.02	0.08	0	-	-	-	-
142	1	SKAP1;SCAP1;SKAP55;SKAP1;SCAP1;SKAP55	Q86WV1-1;Q86WV1;A8K453;Q86WV1-2	_GLFYY(ph)YANEK_	0	0.126413	0.00120889	0.0801	0.0852436	GO:0045944;GO:0050852	GO:0003823;GO:0005543;GO:0042169;GO:0005070	GO:0005737;GO:0005634;GO:0005886	PF00169;PF00018	0	0.18	0.08	0.1	0	0	0.25	-0.02	0.06	0.07	0	-0.07	-0.06	0.08	0.18
271	1	SKAP1;SCAP1;SKAP55;SKAP1;SCAP1;SKAP55	Q86WV1-1;Q86WV1;A8K453;Q86WV1-2	_EEEDIY(ph)EVLPDEEHDLEEDESGTR_	0	0.304189	0.370408	0.45	-0.164296	GO:0045944;GO:0050852	GO:0003823;GO:0005543;GO:0042169;GO:0005070	GO:0005737;GO:0005634;GO:0005886	PF00169;PF00018	0	0.19	0.24	0.47	-0.43	0	0.41	0.49	0.43	0.06	0	-	-	-	-
274, 285	0.95	SLAMF6;KALI;UNQ6123/PRO20080;SLAMF6;KALI;UNQ6123/PRO20080;SLAMF6;RP11-528G1.1-003	Q96DU3-1;Q96DU3;Q96DU3-2;B2R8X8;B4E1U5;B7Z6A7;Q5TAS6	_NLEY(ph)VSVSPTNNTVY(ph)ASVTHSNR_	0	-0.209446	0.18	-0.181874	0.21					0	-0.25	-	-0.09	-	0	-0.17	0.18	-0.28	0.21	0	-	-	-	-
309	1	SLAMF6;KALI;UNQ6123/PRO20080;SLAMF6;KALI;UNQ6123/PRO20080;SLAMF6;RP11-528G1.1-003	Q96DU3-1;Q96DU3;Q96DU3-2;B2R8X8;B4E1U5;B7Z6A7;Q5TAS6	_ENDTITIY(ph)STINHSK_	0	-0.2088	0.0439712	-0.328	-0.315319		GO:0004872	GO:0016021;GO:0005886	PF07686	0	-0.04	-0.28	-0.25	-0.68	0	-0.4	0.1	-0.41	-0.87	0	-	0.26	-	0.31
102	1	SLC25A11;SLC20A4	Q02978;Q6IBH0	_LGIY(ph)TVLFER_	0	-0.02	0.212274	0.16	-0.0542983	GO:0006094;GO:0044281	GO:0015367	GO:0005887;GO:0005743	PF00153	0	-0.02	0.35	0.16	-0.01	0	-		-		0	-	0.06	-	-0.1
141	1	SLC25A3;PHC;OK/SW-cl.48;SLC25A3;PHC;OK/SW-cl.48	Q00325-1;Q00325;Q00325-2;B2RE88;Q53HC3;Q8NCF7	_FGFY(ph)EVFK_	0	0.26	0.2	0.02	0.02	GO:0006091	GO:0015320;GO:0015293	GO:0005887;GO:0005743	PF00153	0	-	-	-	-	0	-		-		0	0.26	0.2	0.02	0.02
191	1	SLC25A5;ANT2	P05141;B2RCV1;Q6NVC0	_AAY(ph)FGIYDTAK_	0	0.188953	0.253034	0.799	-0.031641	GO:0007059;GO:0006112;GO:1901029;GO:0008284;GO:0050796;GO:0044281;GO:0016032;GO:0019048	GO:0015207	GO:0005887;GO:0005743;GO:0042645;GO:0071817	PF00153	0	-0.13	0.09	0.05	0.09	0	0.45	0.42	1.29	-0.2	0	-	0.23	-	0
195	1	SLC25A5;ANT2	P05141;B2RCV1;Q6NVC0	_AAYFGIY(ph)DTAK_	0	-0.0120926	-0.165552	0.207	0.0944046	GO:0007059;GO:0006112;GO:1901029;GO:0008284;GO:0050796;GO:0044281;GO:0016032;GO:0019048	GO:0015207	GO:0005887;GO:0005743;GO:0042645;GO:0071817	PF00153	0	0.15	-0.07	-0.06	0.08	0	-0.53	-0.33	0.54	0.33	0	0.23	-0.11	0.07	-0.17
151	1	SMAD2;MADH2;MADR2;SMAD2;MADH2;MADR2	Q15796-1;Q15796;Q53XR6;Q15796-2;B7Z5N5	_AIENCEY(ph)AFNLK_	0	0.09	-0.03	0.9	2.62	GO:0009952;GO:0045165;GO:0007182;GO:0048589;GO:0048701;GO:0048617;GO:0007492;GO:0001701;GO:0030073;GO:0035556;GO:0030324;GO:0001707;GO:0008285;GO:0000122;GO:0030512;GO:0038092;GO:0035265;GO:0060021;GO:0031016;GO:0048340;GO:0060039;GO:0030513;GO:0010718;GO	GO:0003682;GO:0003690;GO:0046872;GO:0003700;GO:0030618	GO:0032444;GO:0005829;GO:0071141	PF03165;PF03166	0	-	-	-	-	0	0.09	-0.03	0.9	2.62	0	-	-	-	-
611	1	SMC1A;DXS423E;KIAA0178;SB1.8;SMC1;SMC1L1	Q14683;A8K7A6;Q68EN4;Q6MZR8;Q6P2R1;B7Z709	_ALQY(ph)ACGNALVCDNVEDARR_	0	0.19	0.15671	0.0813	0.170969	GO:0000075;GO:0051301;GO:0030261;GO:0006310;GO:0006281;GO:0007126;GO:0007091;GO:0000236;GO:0007064;GO:0007052;GO:0000398;GO:0032876;GO:0009314;GO:0042770;GO:0019827	GO:0005524;GO:0003682;GO:0003777	GO:0008280;GO:0000777;GO:0000794;GO:0005737;GO:0000776;GO:0030893;GO:0005654	PF06470;PF02463	0	-	-	-	-	0	0.19	-0.08	-0.06	-0.16	0	0.19	0.36	0.21	0.44
225	0.9	SMC3;BAM;BMH;CSPG6;SMC3L1	Q9UQE7;B0AZQ4;Q86VX4	_ALEY(ph)TIYNQELNETR_	0	0	0.1	0.18	0.01	GO:0051301;GO:0006281;GO:0007126;GO:0007091;GO:0000236;GO:0007052;GO:0032876;GO:0007165;GO:0007062;GO:0019827	GO:0005524;GO:0003682;GO:0045502;GO:0003777	GO:0005604;GO:0000785;GO:0000775;GO:0005737;GO:0000800;GO:0030893;GO:0016363;GO:0034991;GO:0005654;GO:0000922	PF06470;PF02463	0	0	0.1	0.18	0.01	0	-		-		0	-	-	-	-
560	1	SMC3;BAM;BMH;CSPG6;SMC3L1	Q9UQE7;B0AZQ4;Q86VX4	_LFY(ph)HIVDSDEVSTK_	0	0.195661	0.187494	-0.106	0.0376288	GO:0051301;GO:0006281;GO:0007126;GO:0007091;GO:0000236;GO:0007052;GO:0032876;GO:0007165;GO:0007062;GO:0019827	GO:0005524;GO:0003682;GO:0045502;GO:0003777	GO:0005604;GO:0000785;GO:0000775;GO:0005737;GO:0000800;GO:0030893;GO:0016363;GO:0034991;GO:0005654;GO:0000922	PF06470;PF02463	0	-0.14	0.35	-0.34	0.01	0	0.43	0.2	0.09	-0.01	0	0.24	-0.01	-0.1	0.11
175	1	SMC4;CAPC;SMC4L1;SMC4;CAPC;SMC4L1;SMC4	Q9NTJ3-1;Q9NTJ3;B3KXX5;Q9NTJ3-2;Q58F29;Q6NSG3;C9JR83;Q6P169;B3KVJ5;C9J9E4;C9J578;C9JVD8	_IIDKEGDDY(ph)EVIPNSNFYVSR_	0	0.119698	0.23742	0.543	1.51	GO:0051301;GO:0006310;GO:0006281;GO:0051383;GO:0010032;GO:0045132;GO:0007076;GO:0007062	GO:0005524	GO:0000796;GO:0005737;GO:0005634	PF06470;PF02463	0	-0.26	-0.04	0.64	1.51	0	0.42	0.47	0.44	1.51	0	-	-	-	-
806	1	SMC6;SMC6L1;SMC6;SMC6L1	Q96SB8-2;Q96SB8;C9JMN1;Q96SB8-1	_IEAENKY(ph)DAIK_	0	0.02	0.0300347	-0.06	0.403303	GO:0090398;GO:0000724;GO:0000722	GO:0005524	GO:0000781;GO:0016605;GO:0030915	PF02463	0	-	-	-	-	0	-	0.02	-	0.64	0	0.02	0.04	-0.06	0.12
309	1	SMG8;ABC2;C17orf71;SMG8;ABC2;C17orf71;SMG8;ABC2;C17orf71	Q8ND04-2;Q8ND04;Q8ND04-1;Q8ND04-3	_LQHALEDQIY(ph)R_	0	0.129516	-0.02	0.283	0.54	GO:0010467;GO:0000184;GO:0045859		GO:0005829	PF10220	0	-	-	-	-	0	0.32	-0.02	0.38	0.54	0	-0.09	-	0.18	-
147	0.97	SMS;SMS	P52788-1;P52788;P52788-2;C9JVF5;B4DE40	_LVEYDIDEVVYDEDSPY(ph)QNIK_	0	-0.205015	0	-0.176	-0.5	GO:0006555;GO:0006595;GO:0006597	GO:0004766;GO:0016768	GO:0005829	PF01564	0	-0.33	-	0.04	-	0	-0.09	0	-0.43	-0.5	0	-	-	-	-
533	1	SND1;TDRD11	Q7KZF4;B2R5U1;B3KU67;Q59FF0;B4E299;Q86UF7;C9JVT0	_SEAVVEY(ph)VFSGSR_	0	0.365009	0.195702	0.0609	0.180554	GO:0031047;GO:0090305;GO:0006355;GO:0006351;GO:0019048	GO:0004518;GO:0003676;GO:0003712	GO:0005737;GO:0042470;GO:0005739;GO:0005634;GO:0016442	PF00565;PF00567	0	0.36	0.15	0.11	0.22	0	0.37	0.24	0.01	0.14	0	-	-	-	-
908	0.86	SND1;TDRD11	Q7KZF4;B2R5U1;B3KU67;Q59FF0;B4E299;Q86UF7	_YGDFRADDADEFGY(ph)SR_	0	-0.03	0.14	0.38	0.64	GO:0031047;GO:0090305;GO:0006355;GO:0006351;GO:0019048	GO:0004518;GO:0003676;GO:0003712	GO:0005737;GO:0042470;GO:0005739;GO:0005634;GO:0016442	PF00565;PF00567	0	-0.03	0.14	0.38	0.64	0	-		-		0	-	-	-	-
126	1	SNRNP70;RNPU1Z;RPU1;SNRP70;U1AP1;SNRNP70;RNPU1Z;RPU1;SNRP70;U1AP1;SNRNP70;RNPU1Z;RPU1;SNRP70;U1AP1	P08621-1;P08621;A8KAQ5;P08621-2;B3KPV0;Q9UFS1;P08621-3	_REFEVY(ph)GPIKR_	0	0.261442	0.0243204	0.228	0.328092	GO:0000398;GO:0043484	GO:0000166;GO:0003723	GO:0016607;GO:0005654;GO:0005681	PF00076;PF12220	0	0.17	0.14	0.25	0.26	0	0.29	0.05	0.15	0.03	0	0.32	-0.13	0.28	0.63
1169	1	SNX26;TCGAP;SNX26;TCGAP;SNX26;TCGAP	O14559-1;O14559;A1A5D2;O14559-11;B3KU02;O14559-10	_RPTPPEPLY(ph)VNLALGPR_	0	0.25	-0.28	-0.84	-0.19	GO:0015031;GO:0007165	GO:0035091;GO:0030675	GO:0005737;GO:0005886	PF00620;PF07653	0	-	-	-	-	0	-		-		0	0.25	-0.28	-0.84	-0.19
186	1	SNX27;KIAA0488;My014;SNX27;KIAA0488;My014;SNX27;KIAA0488;My014	Q96L92-1;Q96L92;Q96L92-3;Q96L92-2	_FVVYNVY(ph)MAGR_	0	0.274895	0.124648	-0.0514	-0.250988	GO:0008333;GO:0015031;GO:0007165	GO:0035091	GO:0005737;GO:0005829;GO:0005769;GO:0005634	PF00595;PF00787;PF00788	0	0.47	0.21	-0.28	-0.52	0	0.1	0.08	0.01	-0.28	0	0.23	0.08	0.09	0
561	1	SOCS7;NAP4;SOCS6;SOCS7;NAP4;SOCS6;SOCS7	O14512-1;O14512;O14512-2;B5MDS8	_FYYYDPQEEVY(ph)LSLK_	0	0.08	-0.09	-0.55	-1.14	GO:0045444;GO:0008286;GO:0035556;GO:0009968;GO:0016567;GO:0040008	GO:0017124	GO:0005737;GO:0005634;GO:0005886	PF00017;PF07525	0	0.08	-0.09	-0.55	-1.14	0	-		-		0	-	-	-	-
170	1	SPR	P35270;Q93041;Q9UEC5	_GWALY(ph)CAGK_	0	0.11	0.07	-0.22	-0.12	GO:0006809;GO:0050999;GO:0044281;GO:0006729	GO:0004033;GO:0050661;GO:0004757	GO:0005829;GO:0005634	PF00106	0	-	-	-	-	0	0.11	0.07	-0.22	-0.12	0	-	-	-	-
1073	0.99	SPTAN1;SPTAN1;SPTA2;SPTAN1;SPTA2	A6NG51;Q13813-2;Q13813;Q13813-1;B4DGT1	_QVEELY(ph)HSLLELGEK_	0	0.0522169	0.096541	-0.145	-0.149281		GO:0005509	GO:0043231;GO:0015630	PF13499;PF08726;PF00018;PF00435	0	-	0.27	-	-0.16	0	-0.03	0.13	0.12	-0.2	0	0.13	-0.14	-0.47	-0.09
976	1	SPTAN1;SPTAN1;SPTA2;SPTAN1;SPTA2;SPTAN1;SPTA2	A6NG51;Q13813-2;Q13813;Q13813-1;B4DGT1;Q13813-3;B4DTV8;Q9UG16	_ELVLALY(ph)DYQEK_	0	0.0137098	-0.0470626	-0.143	-0.295926		GO:0005509	GO:0043231;GO:0015630	PF13499;PF08726;PF00018;PF00435	0	0.05	0	-0.28	-0.44	0	0.02	0.03	-0.13	-0.53	0	-0.03	-0.18	-0.03	0.02
79	0.99	SPTBN1;SPTB2;SPTBN1;SPTB2;SPTBN1;SPTB2	Q01082-1;Q01082;B2ZZ89;B4DIF8;Q01082-2;Q53RC4;Q01082-3;Q8WYB3	_ITDLY(ph)TDLR_	0	0	0.24	-0.04	0.06	GO:0051693;GO:0007411;GO:0007182;GO:0000281;GO:0043001;GO:0071709;GO:0072661;GO:0007184	GO:0003779;GO:0030506;GO:0005543;GO:0005200	GO:0030673;GO:0032437;GO:0005829;GO:0031430;GO:0005730;GO:0008091;GO:0014731	PF00307;PF00169;PF00435	0	-	-	-	-	0	-		-		0	0	0.24	-0.04	0.06
777	0.97	SPTBN1;SPTB2;SPTBN1;SPTB2;SPTBN1;SPTB2	Q01082-1;Q01082;B2ZZ89;B4DIF8;Q01082-2;Q53RC4;Q01082-3;Q8WYB3	_IVSSSDVGHDEY(ph)STQSLVK_	0	0.03	-0.11	-0.31	-0.43	GO:0051693;GO:0007411;GO:0007182;GO:0000281;GO:0043001;GO:0071709;GO:0072661;GO:0007184	GO:0003779;GO:0030506;GO:0005543;GO:0005200	GO:0030673;GO:0032437;GO:0005829;GO:0031430;GO:0005730;GO:0008091;GO:0014731	PF00307;PF00169;PF00435	0	0.03	-0.11	-0.31	-0.43	0	-		-		0	-	-	-	-
161	0.99	SRGAP2;FNBP2;KIAA0456;SRGAP2;SRGAP2;RP11-421E17.2-002	O75044;A2RUF3;Q5VZB5;B4DFE5;B7ZM87;B3KM24;B4DDU0;B7Z3G4;Q5VZB4	_VLNELY(ph)SVMK_	0	0.416048	-0.06	0.0441	-0.16	GO:0051014;GO:0007411;GO:0060996;GO:0021816;GO:0046847;GO:0003363;GO:2001223;GO:0007264;GO:0034446	GO:0042803;GO:0030675;GO:0048365	GO:0030054;GO:0005829;GO:0030027;GO:0005634;GO:0045335;GO:0005886;GO:0014069;GO:0045211	PF00611;PF00620;PF00018	0	0.47	-0.06	0.26	-0.16	0	-		-		0	0.36	-	-0.21	-
73	1	SSBP1;hCG_2014251;SSBP1;SSBP	B7Z268;Q04837;A4D1U3;Q567R6;C9K0U8	_SGDSEVY(ph)QLGDVSQK_	0	-0.0494456	0.34	0.709	1.07	GO:0006260	GO:0003697	GO:0005739	PF00436	0	-0.09	0.34	1.24	1.07	0	-0.01		-0.14		0	-	-	-	-
119	1	SSBP1;hCG_2014251;SSBP1;SSBP	B7Z268;Q04837;A4D1U3;Q567R6	_IDYGEY(ph)MDK_	0	0.21	0.05	0.03	-0.06	GO:0006260	GO:0003697	GO:0005739	PF00436	0	-	-	-	-	0	0.21	0.05	0.03	-0.06	0	-	-	-	-
11	1	SSRP1;FACT80	Q08945	_(ac)AETLEFNDVY(ph)QEVK_	0	-0.0447834	-0.0139519	0.909	0.356949	GO:0006281;GO:0006260;GO:0050434;GO:0006355;GO:0006368;GO:0016032	GO:0003682;GO:0003677	GO:0005694;GO:0005737;GO:0005730;GO:0005654	PF00505;PF08512;PF03531	0	-0.02	-0.07	1.42	0.43	0	-0.07	0.04	0.11	0.28	0	-	-	-	-
311	1	SSRP1;FACT80	Q08945	_NMSGSLY(ph)EMVSR_	0	0.144375	0.140441	0.0239	0.0552076	GO:0006281;GO:0006260;GO:0050434;GO:0006355;GO:0006368;GO:0016032	GO:0003682;GO:0003677	GO:0005694;GO:0005737;GO:0005730;GO:0005654	PF00505;PF08512;PF03531	0	0.21	0.11	0.08	0.06	0	0.23	0.19	0	0.14	0	-0.02	0.12	-0.01	-0.04
381	0.97	STAM;STAM1;STAM;STAM1	Q92783-1;Q92783;B2RAY1;B4DZT2;Q92783-2	_LMNEDPMY(ph)SMYAK_	0	-0.29	-0.02	-0.51	-1.19	GO:0016044;GO:0016197;GO:0007173;GO:0006886;GO:0042059	GO:0005070	GO:0005829;GO:0031901	PF00018;PF02809;PF00790	0	-	-	-	-	0	-0.29	-0.02	-0.51	-1.19	0	-	-	-	-
384	1	STAM;STAM1;STAM;STAM1	Q92783-1;Q92783;B2RAY1;B4DZT2;Q92783-2	_LMNEDPMYSMY(ph)AK_	0	-0.38	-0.01	-0.99	-1.11	GO:0016044;GO:0016197;GO:0007173;GO:0006886;GO:0042059	GO:0005070	GO:0005829;GO:0031901	PF00018;PF02809;PF00790	0	-	-	-	-	0	-0.38	-0.01	-0.99	-1.11	0	-	-	-	-
371	0.96	STAM2;HBP	O75886-1;O75886	_LVNEAPVY(ph)SVYSK_	0	-0.0547834	-0.33	-0.187	-0.74	GO:0016044;GO:0016197;GO:0007173;GO:0006886;GO:0042059		GO:0005829;GO:0031901;GO:0005634	PF00018;PF02809;PF00790	0	-0.03	-0.33	-0.28	-0.74	0	-0.08		-0.1		0	-	-	-	-
5	1	STAT1;STAT1;STAT1	P42224-1;P42224;A8K989;D2KFR8;Q68D00;P42224-2;D2KFR9;A5D905;Q67C41;Q9UDL5	_(ac)SQWY(ph)ELQQLDSK_	0	-0.247726	-0.132216	1.25	2.00826	GO:0008015;GO:0035458;GO:0051607;GO:0006917;GO:0060333;GO:0060397;GO:0031663;GO:0072162;GO:0072136;GO:0016525;GO:0001937;GO:0043124;GO:0003340;GO:0072308;GO:0000122;GO:0002053;GO:0048661;GO:0045944;GO:0060334;GO:0060338;GO:0061326;GO:0051591;GO:0043330;GO	GO:0005509;GO:0003690;GO:0042803;GO:0000978;GO:0000979;GO:0000983;GO:0003700;GO:0004871	GO:0030424;GO:0005829;GO:0030425;GO:0000790;GO:0005730;GO:0005654	PF00017;PF12162;PF01017;PF02864;PF02865	0	-0.11	-0.29	1.7	2.22	0	-0.4	0.01	0.59	1.76	0	-	-	-	-
88	0.93	STIP1;STIP1	A8K690;Q3ZCU9;P31948;B4DM70	_LDPHNHVLY(ph)SNR_	0	-0.13	-0.42	-0.34	-0.64				PF00515	0	-	-	-	-	0	-		-		0	-0.13	-0.42	-0.34	-0.64
401	1	STIP1;STIP1	A8K690;Q3ZCU9;P31948	_LAY(ph)INPDLALEEK_	0	-0.2	-0.4	0.46	-0.01				PF00515	0	-0.2	-0.4	0.46	-0.01	0	-		-		0	-	-	-	-
433	1	STK4;MST1;DKFZp686A2068	Q13043-1;Q13043;Q59FZ4;Q5H9T5	_IPQDGDY(ph)EFLK_	0	-0.37645	-0.334991	-0.45	-0.329592	GO:0006915;GO:0060706;GO:0000902;GO:0007417;GO:0003157;GO:0035329;GO:0006917;GO:0007243;GO:0030216;GO:0090090;GO:0008285;GO:0046621;GO:0001841;GO:0001569;GO:0018105;GO:0060215;GO:0046777	GO:0005524;GO:0000287;GO:0042803;GO:0043539;GO:0004674	GO:0005829;GO:0005634	PF11629;PF00069	0	-0.08	-0.34	-0.45	-0.21	0	-0.75	-0.33	-0.45	-0.46	0	-	-	-	-
88	1	STX16;STX16;RP11-261P9.3-010;hCG_28549;STX16;STX16;STX16;RP11-261P9.3-018;STX16;RP11-261P9.3-021;STX16;STX16;RP11-261P9.3-019;STX16;RP11-261P9.3-020;STX16	Q59G13;O14662-1;O14662;Q6GMS8;C9K0W8;O14662-4;Q96NX8;O14662-2;B4DJX9;B4E3U3;B7ZBM7;B7ZBM8;A8MQ39;B7ZBM5;B7ZBM4;O14662-3	_WVDGVDEIQY(ph)DVGR_	0	0.255702	0.151698	0.307	0.452969	GO:0006886;GO:0016192		GO:0005794;GO:0016020;GO:0005730	PF05739;PF00804	0	-	-	-	-	0	0.3	0.22	0.44	0.71	0	0.21	0.08	0.16	0.14
47	0.92	SUGT1;SUGT1	Q9Y2Z0-1;Q9Y2Z0;A8K5T7;Q9Y2Z0-2;A8K7W3;B4DYC6;Q9P1S2	_ALEQKPDDAQY(ph)YCQR_	0	0.05	0.13	0.01	-0.35	GO:0045087;GO:0007067;GO:0035872;GO:0006435	GO:0005524;GO:0042803;GO:0004829	GO:0005829;GO:0000776;GO:0005634;GO:0000151;GO:0015629	PF04969;PF05002;PF03129;PF02824;PF00587;PF07973	0	-	-	-	-	0	0.05	0.13	0.01	-0.35	0	-	-	-	-
317	0.92	SUGT1;SUGT1	Q9Y2Z0-1;Q9Y2Z0;A8K5T7;Q9Y2Z0-2;A8K7W3;B4DYC6	_LFQQIY(ph)SDGSDEVK_	0	0.25	0.0157725	-0.21	-0.529592	GO:0045087;GO:0007067;GO:0035872;GO:0006435	GO:0005524;GO:0042803;GO:0004829	GO:0005829;GO:0000776;GO:0005634;GO:0000151;GO:0015629	PF04969;PF05002;PF03129;PF02824;PF00587;PF07973	0	0.25	-0.42	-0.21	-0.41	0	-	0.35	-	-0.66	0	-	-	-	-
565	1	SUPT16H;FACT140;FACTP140	Q9Y5B9;Q0VGA3	_NISM(ox)SVEGDY(ph)TYLR_	0	0.15	-0.0224972	-0.00395	-0.0783605	GO:0006281;GO:0006260;GO:0006337;GO:0032786;GO:0050434;GO:0006368;GO:0016032		GO:0005694;GO:0005654	PF00557;PF08512;PF08644	0	0.15	0.06	0.05	-0.2	0	0.15	0.09	-0.06	0.08	0	-	-0.24	-	-0.13
43	1	TAOK2;KIAA0881;MAP3K17;PSK;PSK1;UNQ2971/PRO7431;TAOK2;TAOK2;KIAA0881;MAP3K17;PSK;PSK1;UNQ2971/PRO7431;TAOK1;KIAA1361;MAP3K16;TAOK1;KIAA1361;MAP3K16;TAOK2;TAOK2	Q9UL54-1;Q9UL54;A5PKY1;Q86V37;B7ZM88;Q9UL54-2;A7MCZ2;B4E2V3;Q7L7X3-1;Q7L7X3;Q7L7X3-2;B7ZLV6;A0PJ48;Q6PIN8	_EIGHGSFGAVY(ph)FAR_	0	0.140408	0.25	0.208	0.05	GO:0030036;GO:0000186;GO:0006915;GO:0016477;GO:0048041;GO:0031572;GO:0046330;GO:0006612;GO:0001558;GO:0008360;GO:0051403	GO:0005524;GO:0004674	GO:0016023;GO:0030659;GO:0005856;GO:0030425;GO:0016021;GO:0005730	PF00069	0	-	-	-	-	0	0.01		0.29		0	0.26	0.25	0.12	0.05
573	1	TARS	B4DEG8;Q53GX7;P26639;B2RDX5;B3KTN2;Q5M7Z9;B4DKZ9	_WELNSGDGAFY(ph)GPK_	0	0.45	-0.17	-0.51	-0.52					0	-	-	-	-	0	0.45	-0.17	-0.51	-0.52	0	-	-	-	-
335	1	TBC1D10A;TBC1D10A;EPI64;TBC1D10;TBC1D10A	A7E244;B3KXT8;B7ZVY9;Q9BXI6;Q20WK7;C9JXG0;B3KSB3;B5MD46;C9IY92;C9J0N3;C9JIG8	_ACQGQY(ph)ETIER_	0	0.41	0.3	1.18	3.29	GO:0032851	GO:0005097	GO:0005622	PF00566	0	-	-	-	-	0	0.41	0.3	1.18	3.29	0	-	-	-	-
98	1	TBCB;CG22;CKAP1;TBCB	Q99426;Q6FGY5;A8MVD5	_LGEY(ph)EDVSR_	0	-0.87	-0.78	0.39	0.77	GO:0051084;GO:0030154;GO:0007399		GO:0005737;GO:0005874;GO:0015630	PF01302	0	-0.87	-	0.39	-	0	-	-0.78	-	0.77	0	-	-	-	-
446	0.99	TBL1XR1;IRA1;TBLR1	Q9BZK7;B7Z475	_HQEPVY(ph)SVAFSPDGR_	0	0.0801386	0.138822	0.055	-0.148791	GO:0060070;GO:0044255;GO:0016568;GO:0000122;GO:0007219;GO:0045944;GO:0043161;GO:0044281;GO:0006351	GO:0042393;GO:0003714;GO:0044212	GO:0005876;GO:0017053	PF08513;PF00400	0	0.1	0.18	0.06	-0.07	0	0.06	0.26	0.05	-0.21	0	-	-0.04	-	-0.17
311	1	TBRG4;CPR2;FASTKD4;KIAA0948	B4DU42;Q969Z0-1;Q969Z0;B3KMT3;B3KRS4;C9JY22;C9IZN7	_DVLLDVAY(ph)AYGK_	0	0.33	-0.29	-0.08	-0.26	GO:0006468	GO:0004672	GO:0005739	PF06743;PF08368;PF08373	0	-	-	-	-	0	0.33	-0.29	-0.08	-0.26	0	-	-	-	-
140	1	TCHP	Q9BT92;B4DVW6	_LIAEQLLY(ph)EHWK_	0	-0.03	-0.09	-0.14	-0.05	GO:0006915;GO:0030308		GO:0045179;GO:0005813;GO:0045095;GO:0005739;GO:0005886		0	-	-	-	-	0	-		-		0	-0.03	-0.09	-0.14	-0.05
519	1	TEC;PSCTK4	P42680;Q14219	_YVLDDQY(ph)TSSSGAK_	0	0.0352166	0.28	0.0323	-0.52	GO:0050853;GO:0007229;GO:0007243;GO:0010543	GO:0005524;GO:0046872;GO:0004715;GO:0005543	GO:0005856;GO:0005829;GO:0005886	PF00779;PF00169;PF07714;PF00017;PF00018	0	-	-	-	-	0	0.01	0.28	-0.12	-0.52	0	0.06	-	0.17	-
20	0.99	TFRC	P02786;A8K6Q8;C9JQD3	_SAFSNLFGGEPLSY(ph)TR_	0	-0.0696881	-0.37	-0.655	-1.47	GO:0006879;GO:0030316;GO:0045780;GO:0006508;GO:0033572;GO:0055085;GO:0019048;GO:0006915;GO:0006952;GO:0007281;GO:0006917;GO:0008284;GO:0006357;GO:0017145	GO:0008233;GO:0004998;GO:0017091;GO:0000166;GO:0003723	GO:0005905;GO:0016023;GO:0005768;GO:0009897;GO:0005576;GO:0070062;GO:0005887;GO:0042470;GO:0048471;GO:0010494;GO:0005764;GO:0005634	PF02225;PF04389;PF04253;PF00076	0	-0.1	-0.37	-0.88	-1.47	0	-0.04		-0.46		0	-	-	-	-
163	1	TIAL1;TIAL1	A8K4L9;A8K5C4;Q01085;Q2TSD2;Q49AS9;A6NJN8;B4DHS3;O15187;Q59G49	_GYGFVSFY(ph)NK_	0	0.300408	0.02	-0.025	0.64					0	-	-	-	-	0	0.42		-0.03		0	0.17	0.02	-0.02	0.64
435	1	TIMM44;MIMT44;TIM44	O43615;Q53G69;Q6AI07;Q9UPE4	_DQDELNPY(ph)AAWR_	0	0.08	0.24	0.08	0.26	GO:0044267;GO:0006626;GO:0006112;GO:0046166;GO:0009052;GO:0040008;GO:0005999	GO:0005524;GO:0015450;GO:0048037;GO:0046872;GO:0042803;GO:0004802	GO:0005743;GO:0005744;GO:0005759;GO:0005829;GO:0005634;GO:0005777	PF04280;PF02779;PF02780;PF00456	0	-	-	-	-	0	0.08	0.24	0.08	0.26	0	-	-	-	-
210	1	TKT;DKFZp686J13123	B4DE31;P29401;B4E022;Q53EM5;B3KSI4;B4DVU1;Q6MZE3	_LGQSDPAPLQHQM(ox)DIY(ph)QK_	0	-0.143536	-0.1	0.177	0.62					0	-	-	-	-	0	-0.08	-0.1	0.38	0.62	0	-0.21	-	-0.06	-
283	1	TKT;DKFZp686J13123	B4DE31;P29401;B4E022;Q53EM5;B3KSI4;B4DVU1;Q6MZE3	_NMAEQIIQEIY(ph)SQIQSK_	0	0.0893529	-0.8	1.03	1.21					0	-0.49	-0.8	2.07	1.21	0	0.29		-0.09		0	0.33	-	-0.03	-
26	1	TLN1;KIAA1027;TLN;TLN1;RP11-112J3.1-002	Q9Y490;Q5TCU6;Q5TCU5	_TMQFEPSTMVY(ph)DACR_	0	-0.0129975	-0.0624975	-0.0749	-0.217195	GO:0006987;GO:0007411;GO:0007155;GO:0007043;GO:0007044;GO:0006928;GO:0030866;GO:0007016;GO:0006936;GO:0030168;GO:0002576	GO:0005200	GO:0015629;GO:0005911;GO:0005813;GO:0005829;GO:0070062;GO:0005925;GO:0043231;GO:0005886;GO:0001726;GO:0032587	PF00373;PF09379;PF01608;PF02174;PF09141;PF08913	0	-	-	-	-	0	-0.32	-0.15	-0.06	-0.31	0	0.24	0.02	-0.09	-0.13
70	1	TLN1;KIAA1027;TLN;TLN1;RP11-112J3.1-002	Q9Y490;Q5TCU6;Q5TCU5	_ALDY(ph)YM(ox)LR_	0	0.0174105	0.0252694	0.0292	0.0531823	GO:0006987;GO:0007411;GO:0007155;GO:0007043;GO:0007044;GO:0006928;GO:0030866;GO:0007016;GO:0006936;GO:0030168;GO:0002576	GO:0005200	GO:0015629;GO:0005911;GO:0005813;GO:0005829;GO:0070062;GO:0005925;GO:0043231;GO:0005886;GO:0001726;GO:0032587	PF00373;PF09379;PF01608;PF02174;PF09141;PF08913	0	0.28	0.23	0.03	0.09	0	-0.4	-0.14	-0.08	-0.14	0	0.09	-0.04	0.13	0.19
28	1	TLN2;KIAA0320	Q9Y4G6	_TMQFEPSTAVY(ph)DACR_	0	-0.04	-0.04	0.01	-0.37	GO:0007155;GO:0007043;GO:0007016	GO:0003779;GO:0005200;GO:0005198	GO:0015629;GO:0005911;GO:0005737;GO:0005916;GO:0005925;GO:0005886;GO:0001726;GO:0045202	PF00373;PF09379;PF01608;PF02174;PF09141;PF08913	0	-	-	-	-	0	-0.04	-0.04	0.01	-0.37	0	-	-	-	-
50	1	TMEM106B	Q9NUM4;Q8N353;C9JZ87;C9J4Q6	_NGDVSQFPY(ph)VEFTGR_	0	0.192969	0.0969486	0.308	0.468327			GO:0016021;GO:0031902;GO:0005765	PF07092	0	-	-	-	-	0	0.45	0.17	0.49	0.89	0	-0.12	0.02	0.1	-0.13
40	0.98	TMEM106C;EMOC;TMEM106C;EMOC	Q9BVX2-1;Q9BVX2;Q9BVX2-2	_EQEEAIAQFPY(ph)VEFTGR_	0	0.5	0.45	0.5	0.93			GO:0005789;GO:0016021	PF07092	0	-	-	-	-	0	0.5	0.45	0.5	0.93	0	-	-	-	-
213	1	TMEM192;TMEM192	Q8IY95-1;Q8IY95;Q8IY95-2	_IY(ph)AYPSNITSETGFR_	0	0.94	0.62	0.52	0.29			GO:0016021;GO:0005770;GO:0005765		0	-	-	-	-	0	0.94	0.62	0.52	0.29	0	-	-	-	-
188	0.93	TMIGD2;UNQ3059/PRO9879	Q96BF3-2;Q96BF3	_DSGNAFY(ph)SNVLYRPR_	0	-0.09	-0.04	0.05	-0.75			GO:0016021;GO:0005886		0	-	-	-	-	0	-0.09	-0.04	0.05	-0.75	0	-	-	-	-
723	1	TOP1	P11387;B9EG90;Q6NWZ5;Q6PK95;Q9BVT2	_LNY(ph)LDPR_	0	0.325123	0.332766	0.0308	0.0840132	GO:0006338;GO:0007059;GO:0006260;GO:0006265;GO:0040016;GO:0016310;GO:0012501;GO:0042493;GO:0019048	GO:0005524;GO:0003682;GO:0003917;GO:0003918	GO:0000932;GO:0005730;GO:0005654;GO:0043204;GO:0031298	PF14370;PF01028;PF02919	0	-0.02	-0.13	-0.51	-0.29	0	0.74	0.73	0.21	0.24	0	0.14	0.27	0.27	0.24
851	1	TOP2B;TOP2B;TOP2A;TOP2A;TOP2;TOP2A;TOP2;TOP2A;TOP2;TOP2A;TOP2;top2beta	Q02880-1;Q02880;Q6LBI8;Q02880-2;B4DKD0;B4DLV2;B7ZB27;Q59H80;Q6W6M6;Q71UH4;Q8WTY5;A6NDM0;C9J4C3;P11388-4;P11388;P11388-1;C9J5P2;P11388-3;P11388-2;C9JGD1;Q6LC06	_FLY(ph)DDNQR_	0	0.0454245	0.00542451	0.0588	0.0222745	GO:0007409;GO:0006265;GO:0006261;GO:0030900;GO:0006312;GO:0001764;GO:0000712;GO:0000819	GO:0005524;GO:0003682;GO:0003918;GO:0046872	GO:0005829;GO:0005654;GO:0000795;GO:0071778	PF00204;PF00521;PF08070;PF02518;PF01751	0	-	-	-	-	0	0.01	-0.03	-0.05	-0.13	0	0.08	0.04	0.16	0.16
202	1	TPI1;TPI;TPI1;TPI	Q53HE2;P60174-1;P60174;B4DUI5;B7Z5D8;Q2QD09;P60174-2	_VVLAY(ph)EPVWAIGTGK_	0	-0.16	0.15	2.76	3.89	GO:0006094;GO:0006096	GO:0004807		PF00121	0	-0.16	0.15	2.76	3.89	0	-		-		0	-	-	-	-
126	1	TPM4;TPM3;TPM3;RP11-205M9.1-009;DKFZp686J1372;TPM3;RP11-205M9.1-006;hCG_1997142;TPM3;TPM3;RP11-205M9.1-010;hCG_1997142;TPM3;TPM4;TPM3;RP11-205M9.1-002;TPM3;RP11-205M9.1-011;TPM3;RP11-205M9.1-007	P67936-1;P67936;B4DVY2;P06753-2;P06753;B2RDE1;Q5VU66;Q5HYB6;Q5VU59;Q5VU58;Q8TCG3;P06753-3;B4DQ80;Q5VU61;Q6LDX7;Q8NI98;Q5VU72;B4DWT5;Q8NAG3;P06753-1;P67936-2;Q5VU70;Q8NAH0;Q5VU63;Q5VU62	_HIAEEADRKY(ph)EEVAR_	0	-0.22	-0.4	-0.87	0.1	GO:0030049;GO:0006979	GO:0005509;GO:0008307	GO:0030863;GO:0005829;GO:0031941;GO:0005862;GO:0002102;GO:0001725	PF00261	0	-	-0.4	-	0.1	0	-		-		0	-0.22	-	-0.87	-
118	1	TPP2;RP11-29B2.2-002;TPP2	Q5VZU9;P29144;B7Z920	_NGY(ph)DFYPK_	0	0.336048	0.34	0.13	0.06	GO:0006508	GO:0004252		PF00082;PF12580	0	-	-	-	-	0	0.39	0.34	0.15	0.06	0	0.28	-	0.11	-
1055	0.99	TPP2;RP11-29B2.2-002;TPP2	Q5VZU9;P29144;B7Z920	_LDSSDIY(ph)NELK_	0	-0.23	0.158818	-0.06	0.213819	GO:0006508	GO:0004252		PF00082;PF12580	0	-	0.05	-	0.4	0	-0.23	0.26	-0.06	0	0	-	-	-	-
399	0.96	TPT1;RP11-290D2.1-004;TPT1;TPT1;RP11-290D2.1-002;hCG_32792	Q9NXW1;Q5W0H4;P13693;B4DKJ4;Q86YH5;Q8TBK7	_EDGVTPY(ph)MIFFK_	0	0.23	-0.00353622	-0.33	-0.267195				PF06012;PF00838	0	-	-	-	-	0	0.23	-0.07	-0.33	-0.36	0	-	0.06	-	-0.18
498	1	TRAP1;HSP75	Q12931;B4DR68;Q53FS6;Q53G55;Q59EK6;Q5CAQ4;Q8N9Z3;Q9BV61	_NIY(ph)YLCAPNR_	0	0.140866	0.0988176	0.0852	0.135078	GO:0034599;GO:0006457	GO:0005524;GO:0005164	GO:0005739	PF02518;PF00183	0	-	-	-	-	0	0.19	0.2	0.11	0.12	0	0.09	-0.01	0.06	0.15
499	0.96	TRAP1;HSP75	Q12931;B4DR68;Q53FS6;Q53G55;Q59EK6;Q5CAQ4;Q8N9Z3;Q9BV61	_NIYY(ph)LCAPNR_	0	0.05	-0.01	0.05	0.36	GO:0034599;GO:0006457	GO:0005524;GO:0005164	GO:0005739	PF02518;PF00183	0	-	-	-	-	0	0.05	-0.01	0.05	0.36	0	-	-	-	-
671	0.99	TRAPPC9;TRAPPC9;KIAA1882;NIBP;T1;TRAPPC9;KIAA1882;NIBP;T1;TRAPPC9;KIAA1882;NIBP;T1	A6NIF0;Q96Q05-2;Q96Q05;Q96Q05-1;Q96Q05-3	_SPFIY(ph)SPIIAHNR_	0	0.43	0.16	0.39	-0.11					0	-	-	-	-	0	0.43	0.16	0.39	-0.11	0	-	-	-	-
278	1	TRIM25;EFP;RNF147;ZNF147	Q14258;Q59GW5	_FDTIY(ph)QILLK_	0	0.134578	0.0633873	0.0236	0.0817123	GO:0051607;GO:0045087;GO:0032480;GO:0019048	GO:0003700;GO:0004842;GO:0008270	GO:0030054;GO:0005829;GO:0005634	PF00622	0	0.16	0.06	0.01	0.13	0	0.19	0.05	0.06	-0.02	0	0.05	0.08	0	0.13
369	1	TRIM28;KAP1;RNF96;TIF1B;TRIM28;KAP1;RNF96;TIF1B	Q13263-1;Q13263;B2R8R5;Q13263-2	_LIY(ph)FQLHR_	0	-0.02	0.02	0.26	0.2	GO:0060028;GO:0006281;GO:0060669;GO:0001837;GO:0000122;GO:0045892;GO:0045739;GO:0045893;GO:0046777;GO:0051259;GO:0016925;GO:0006367	GO:0003677;GO:0004672;GO:0043565;GO:0003700;GO:0003713;GO:0003714;GO:0031625;GO:0004842;GO:0008270	GO:0005719;GO:0005720;GO:0005654	PF00628;PF00643	0	-	-	-	-	0	-		-		0	-0.02	0.02	0.26	0.2
1736	0.99	TSC2;TSC4;TSC2;TSC4;TSC2;TSC4;TSC2;TSC4;TSC2;TSC4;TSC2;TSC4	P49815-1;P49815;P49815-4;P49815-2;P49815-3;P49815-5;B4DIL8;P49815-6;B3KSR9	_SNPTDIY(ph)PSKWIAR_	0	-0.00353622	-0.0296881	-0.0335	-0.0887527	GO:0006953;GO:0007050;GO:0030030;GO:0006897;GO:0007173;GO:0008543;GO:0007507;GO:0008286;GO:0048009;GO:0008285;GO:0045792;GO:0050680;GO:0043407;GO:0014067;GO:0006469;GO:0051898;GO:0032007;GO:0030178;GO:0048011;GO:0001843;GO:0014065;GO:0048015;GO:0050918;GO	GO:0005096;GO:0019902	GO:0005901;GO:0044430;GO:0030425;GO:0005794;GO:0030426;GO:0016020;GO:0043025;GO:0005634;GO:0048471;GO:0033596	PF11864;PF02145;PF03542	0	0.06	0	-0.1	-0.15	0	-0.07	-0.06	0.03	-0.03	0	-	-	-	-
140	0.99	TTC4;RP5-1043G4.2-002;hCG_32473;TTC4;My044	Q5TA95;O95801	_AAAQYY(ph)LGNFR_	0	0.149579	0.39	-0.0533	0.08					0	0.26	0.39	0.15	0.08	0	-		-		0	0.03	-	-0.29	-
51	0.86	TUBB;TUBB5;OK/SW-cl.56;TUBB;DAAP-285E11.4-003;DADB-118P11.3-003;DAMA-26D6.3-003;DAMC-316D20.4-003;DAQB-47P19.9-003;DASS-191K16.2-003;XXbac-BCX111D4.2-003;XXbac-BPG252P9.4-003	P07437;Q5SU16;Q6LC01;B4DQN9;B7ZAF0;B7ZAK1;Q5JP53;A4UCU2;B4DMJ5;B4DMU8	_ISVYY(ph)NEATGGK_	0	-0.04	-0.08	-0.13	0.18	GO:0051301;GO:0006928;GO:0030705;GO:0000086;GO:0007017;GO:0042267;GO:0051258;GO:0051225	GO:0005525;GO:0003924;GO:0042288;GO:0005200;GO:0005198	GO:0044297;GO:0005829;GO:0070062;GO:0005874;GO:0005641;GO:0005886	PF00091;PF03953	0	-	-	-	-	0	-0.04	-0.08	-0.13	0.18	0	-	-	-	-
340	1	TUBB;TUBB5;OK/SW-cl.56;TUBB;DAAP-285E11.4-003;DADB-118P11.3-003;DAMA-26D6.3-003;DAMC-316D20.4-003;DAQB-47P19.9-003;DASS-191K16.2-003;XXbac-BCX111D4.2-003;XXbac-BPG252P9.4-003;XTP3TPATP1;TUBB2A;TUBB2;TUBB2B;TUBB2C;MC1R;MSHR;TUBB3;TUBB4;TUBB6;hCG_1983504;TU	P07437;Q5SU16;Q6LC01;B4DQN9;B7ZAF0;B7ZAK1;Q5JP53;B4DXZ5;B4DY90;Q1KSF8;Q5ST81;Q6P602;Q96B85;Q9BUU9;Q13885;A5D906;A5D907;Q9BVA1;A1L195;O43209;Q9UGA2;B2R6L0;A4UCU2;B4DMJ5;P68371;Q8IWP6;Q8IZ29;Q8N6N5;Q96HX0;Q01726;A8I0M1;B2RBD5;B3KNP6;Q1JUL4;Q1JUL6;Q1JUL8;Q1J	_NSSY(ph)FVEWIPNNVK_	0	-0.0670235	-0.113279	0.0214	-0.119349	GO:0051301;GO:0006928;GO:0030705;GO:0000086;GO:0007017;GO:0042267;GO:0051258;GO:0051225	GO:0005525;GO:0003924;GO:0042288;GO:0005200;GO:0005198	GO:0044297;GO:0005829;GO:0070062;GO:0005874;GO:0005641;GO:0005886	PF00091;PF03953	0	0.06	-0.11	0.08	-0.16	0	-0.14	-0.1	-0.07	-0.14	0	-0.13	-0.13	0.05	-0.06
83	1	TUBGCP2;TUBGCP2;GCP2	B7ZKL8;Q9BSJ2;B3KRS1;B4DM18;B4DS45;Q53EQ3	_NLDPLVY(ph)LLSK_	0	0.21	0.220139	-0.12	0.0650087					0	-	-	-	-	0	0.21	0.2	-0.12	0.07	0	-	0.24	-	0.06
256	1	TUBGCP3;GCP3;TUBGCP3;GCP3;TUBGCP3;GCP3	Q96CW5-1;Q96CW5;B4DYP7;Q5T8L2;Q96CW5-2;Q96CW5-3	_DILY(ph)VFQGIDGK_	0	-0.24	0.25	0.08	0.41	GO:0000086;GO:0007020;GO:0007338	GO:0043015;GO:0005200	GO:0005814;GO:0005829;GO:0005827	PF04130	0	-	-	-	-	0	-		-		0	-0.24	0.25	0.08	0.41
269	0.95	TUFM	P49411	_PFLLPVEAVY(ph)SVPGR_	0	-0.41	-0.17	-0.3	-0.31	GO:0006184;GO:0000086;GO:0007020;GO:0006461	GO:0005525;GO:0003924;GO:0003746	GO:0042645;GO:0005813;GO:0005881;GO:0005829;GO:0005634;GO:0000922	PF00009;PF03144;PF03143;PF04130	0	-	-	-	-	0	-		-		0	-0.41	-0.17	-0.3	-0.31
494	0.99	UBE3A;E6AP;EPVE6AP;HPVE6A;UBE3A;E6AP;EPVE6AP;HPVE6A;UBE3A;E6AP;EPVE6AP;HPVE6A;UBE3A	Q05086-1;Q05086;Q9BUI6;Q05086-3;Q5W7F7;Q05086-2;Q9H2G0;Q96GR7;Q9UBN9	_NLGLY(ph)YDNR_	0	0.190035	0.122217	0.06	0.0903119	GO:0030521;GO:0007420;GO:0001541;GO:0014068;GO:0045944;GO:0060736;GO:0070936;GO:0042787;GO:0035037;GO:0019048	GO:0003713;GO:0004842	GO:0005737;GO:0005829;GO:0005634;GO:0000502	PF00632	0	0.2	0.04	0.05	0.12	0	0.18	0.2	0.07	0.06	0	-	-	-	-
659	0.98	UBE3A;E6AP;EPVE6AP;HPVE6A;UBE3A;E6AP;EPVE6AP;HPVE6A;UBE3A;E6AP;EPVE6AP;HPVE6A;UBE3A	Q05086-1;Q05086;Q9BUI6;Q05086-3;Q5W7F7;Q05086-2;Q9H2G0;Q96GR7;Q9UBN9	_DLGDSHPVLY(ph)QSLK_	0	0.21	0.43	0.04	-0.08	GO:0030521;GO:0007420;GO:0001541;GO:0014068;GO:0045944;GO:0060736;GO:0070936;GO:0042787;GO:0035037;GO:0019048	GO:0003713;GO:0004842	GO:0005737;GO:0005829;GO:0005634;GO:0000502	PF00632	0	-	-	-	-	0	0.21	0.43	0.04	-0.08	0	-	-	-	-
5156	1	UBR4;KIAA0462;KIAA1307;RBAF600;ZUBR1;UBR4;KIAA0462;KIAA1307;RBAF600;ZUBR1;UBR4;KIAA0462;KIAA1307;RBAF600;ZUBR1;UBR4;KIAA0462;KIAA1307;RBAF600;ZUBR1;UBR4;UBR4;RP5-1126H10.1-002	Q5T4S7-2;Q5T4S7;Q5T4S7-1;Q5T4S7-4;Q5T4S7-3;B3KM62;B3KMT2;B4DPF6;Q96HY5;B4DYV5;Q5TBN9	_HNDM(ox)PIY(ph)EAADK_	0	0.31	-0.15	0.01	-0.23	GO:0019048	GO:0004842;GO:0008270	GO:0005737;GO:0005856;GO:0016021;GO:0005634	PF13764;PF02207	0	-	-	-	-	0	0.31	-0.15	0.01	-0.23	0	-	-	-	-
1746	0.99	UBR5;EDD;EDD1;HYD;KIAA0896	O95071;B3KML2;Q49A65	_AASTAPSSTSTPAASSAGLIY(ph)IDPSNLR_	0	-0.0511824	0.31	-0.098	-0.56	GO:0008283;GO:0006281;GO:2000780;GO:1901315;GO:0090263;GO:0035413;GO:0033160;GO:0050847;GO:0000209;GO:0042787;GO:0006974	GO:0003723;GO:0034450;GO:0008270	GO:0005737;GO:0005634	PF11547;PF00632;PF00658;PF02207	0	-0.16	0.31	-0.49	-0.56	0	0.05		0.21		0	-	-	-	-
37	1	UMPS;OK/SW-cl.21;UMPS;UMPS	P11172-1;P11172;A8K5J1;B5LY68;B5LY71;B5LY69;B5LY67;C9JNY6;C9JNE6;C9J6E2	_SGLSSPIY(ph)IDLR_	0	0.223663	0.151808	0.142	0.0603433	GO:0006207;GO:0044205;GO:0035690;GO:0007565;GO:0007595;GO:0006206;GO:0006222	GO:0004588;GO:0004590	GO:0005829;GO:0005634	PF00215;PF00156	0	0.24	0.18	0.19	0.19	0	0.18	0.22	0.04	-0.06	0	0.25	0.05	0.19	0.04
946	1	UPF1;KIAA0221;RENT1;UPF1;KIAA0221;RENT1	Q92900-1;Q92900;Q92900-2;B3KY55;O60385;Q6ZUC8	_FM(ox)TTAM(ox)Y(ph)DAR_	0	-0.424023	-0.511861	-0.689	-0.86039	GO:0007049;GO:0006281;GO:0006260;GO:0009048;GO:0010467;GO:0071044;GO:0006406;GO:0000184;GO:0006449	GO:0005524;GO:0004004;GO:0003682;GO:0003677;GO:0003723;GO:0008270	GO:0000785;GO:0000932;GO:0005829;GO:0035145;GO:0044530	PF09416	0	-0.11	-0.72	-0.66	-0.49	0	-0.93	-0.33	-1.01	-1.36	0	-0.35	-	-0.45	-
192	0.91	USP4;UNP;UNPH;USP4;UNP;UNPH	Q13107-1;Q13107;Q08AK7;Q53FJ3;Q13107-2;Q53H56;C9JNU9;C9IY91	_YMSNTY(ph)EQLSK_	0	0.01	-0.19	0.21	1.03	GO:0031397;GO:0016579;GO:0034394;GO:0031647;GO:0006511	GO:0046872;GO:0004221;GO:0004843	GO:0005764;GO:0005634	PF06337;PF00443	0	-	-	-	-	0	0.01	-0.19	0.21	1.03	0	-	-	-	-
1815	1	USP9X;DFFRX;FAM;USP9;USP9Y;DFFRY;USP10;USP9X;DFFRX;FAM;USP9;USP9Y;DFFRY;USP10	Q93008-2;Q93008;O00507-1;O00507;Q93008-1;Q59EZ5;Q6P468;Q86X58;O00507-2	_FNDY(ph)FEFPR_	0	-0.0371946	-0.11	-0.00186	-0.09	GO:0030509;GO:0051301;GO:0007059;GO:0007292;GO:0007067;GO:0000122;GO:0016579;GO:0006367;GO:0007179;GO:0006511	GO:0004197;GO:0004221	GO:0045177;GO:0005829	PF00443	0	-	-	-	-	0	-0.13		-0.21		0	0.05	-0.11	0.18	-0.09
427	1	UVRAG	Q9P2Y5;A8K4P6;B3KTC1;B4DET6;Q53H09;Q6P1X0	_LQFDYGVY(ph)LLNK_	0	0.01	-0.0871946	-0.09	-0.0698614	GO:0006281;GO:0010508		GO:0005769;GO:0005770;GO:0005764;GO:0043234	PF10186;PF00168	0	0.01	-0.18	-0.09	-0.09	0	-		-		0	-	0	-	-0.05
469	1	VARS;DAAP-21F2.2-001;DAMC-117B11.3-001;VARS;G7A;VARS2;VARS;DASS-324O23.5-001	B0V043;P26640;A2BEY0;B4DZ61	_LHEEGIIY(ph)R_	0	0.03	0.0288176	0.09	0.116782	GO:0006450;GO:0006438	GO:0002161;GO:0005524;GO:0004832	GO:0005737	PF08264;PF00043;PF02798;PF00133	0	-	-0.08	-	0.25	0	-		-		0	0.03	0.13	0.09	-0.03
39	1	VASP	P50552	_VQIY(ph)HNPTANSFR_	0	-0.00548974	-0.113775	0.163	-0.135517	GO:0008154;GO:0007411;GO:0034329;GO:0001843;GO:0051289;GO:0050852		GO:0015629;GO:0005829;GO:0031527;GO:0005925;GO:0031258;GO:0005886	PF08776;PF00568	0	0.12	-0.02	-0.21	-0.28	0	-0.35	-0.24	0.21	-0.66	0	0.16	-0.09	0.42	0.35
59	1	VAT1	Q99536;B0AZP7;B3KUF8;B4DPX4;Q16464	_CLVLTGFGGY(ph)DK_	0	-0.577031	-0.377195	-0.874	-0.824783	GO:0010637	GO:0000166;GO:0016491;GO:0008270	GO:0016021;GO:0005741	PF08240;PF00107	0	-	-	-	-	0	-0.89	-0.29	-1.26	-0.85	0	-0.32	-0.47	-0.57	-0.8
110	0.95	VAV1;VAV	P15498;B2R8B5;B4DVK9;Q96D37	_VIY(ph)TLSALSWTPIAQNR_	0	-0.601861	-0.233952	0.0412	0.598243	GO:0006915;GO:0048011;GO:0030168;GO:0035023;GO:0051056;GO:0007264;GO:0031295	GO:0005085;GO:0046872;GO:0005543;GO:0005089;GO:0003700	GO:0005829;GO:0005886	PF00130;PF00307;PF00169;PF00621;PF00017;PF00018	0	-0.81	-	0.1	-	0	-	-0.18	-	0.91	0	-0.42	-0.29	-0.02	0.2
267	1	VAV1;VAV	P15498;B2R8B5;B4DVK9;Q96D37	_EALGTPGAANLY(ph)QVFIK_	0	-0.258616	-0.282878	0.187	0.571315	GO:0006915;GO:0048011;GO:0030168;GO:0035023;GO:0051056;GO:0007264;GO:0031295	GO:0005085;GO:0046872;GO:0005543;GO:0005089;GO:0003700	GO:0005829;GO:0005886	PF00130;PF00307;PF00169;PF00621;PF00017;PF00018	0	-0.43	-0.36	0.21	0.63	0	-0.18	-0.36	0.23	0.79	0	-0.18	-0.14	0.12	0.24
791	1	VAV1;VAV	P15498;B2R8B5;B4DVK9;Q96D37	_ARY(ph)DFCAR_	0	0.210688	0.339993	2.08	3.36155	GO:0006915;GO:0048011;GO:0030168;GO:0035023;GO:0051056;GO:0007264;GO:0031295	GO:0005085;GO:0046872;GO:0005543;GO:0005089;GO:0003700	GO:0005829;GO:0005886	PF00130;PF00307;PF00169;PF00621;PF00017;PF00018	0	-	-	-	-	0	0.53	0.16	2.52	3.93	0	-0.2	0.5	1.45	2.41
826	1	VAV1;VAV	P15498;B2R8B5;B4DVK9;Q96D37	_KGQQGWWRGEIY(ph)GR_	0	0.0574763	0.01099	0.0332	-0.130885	GO:0006915;GO:0048011;GO:0030168;GO:0035023;GO:0051056;GO:0007264;GO:0031295	GO:0005085;GO:0046872;GO:0005543;GO:0005089;GO:0003700	GO:0005829;GO:0005886	PF00130;PF00307;PF00169;PF00621;PF00017;PF00018	0	0.23	0.07	-0.15	-0.38	0	-0.13	-0.06	-0.12	-0.31	0	0.05	0.02	0.32	0.22
141	1	VAV3;VAV3;VAV3	B4DHL6;B7Z3Z5;B7ZLR1;Q9UKW4-1;Q9UKW4;Q9UKW4-2	_TPIALATGIRPFPTEESINDEDIY(ph)K_	0	0.43	0.85	1.98	2.74	GO:0035556;GO:0035023	GO:0046872;GO:0005543;GO:0005089	GO:0005622	PF00130;PF00169;PF00621	0	-	-	-	-	0	0.43	0.85	1.98	2.74	0	-	-	-	-
265	1	VAV3;VAV3;VAV3	B4DHL6;B7Z3Z5;B7ZLR1;Q9UKW4-1;Q9UKW4;Q9UKW4-2	_NDQNLY(ph)QVFINYK_	0	0.0364638	0.0388176	0.43	0.741247	GO:0035556;GO:0035023	GO:0046872;GO:0005543;GO:0005089	GO:0005622	PF00130;PF00169;PF00621	0	-	-	-	-	0	0.1	-0.07	0.31	0.68	0	-0.03	0.14	0.54	0.8
244	1	VCP	P55072;Q0IIN5;Q96IF9;Q9HAP0;Q9HAP1;Q9NTC4	_GILLY(ph)GPPGTGK_	0	-0.18	0.198818	-0.07	-0.0435362	GO:0006919;GO:0070842;GO:0006302;GO:0030968;GO:0006888;GO:0030433;GO:0032436;GO:0031334;GO:0051260;GO:0018279;GO:0016567;GO:0030970;GO:0019985	GO:0005524;GO:0016887;GO:0008289;GO:0031593	GO:0005829;GO:0005783;GO:0005634;GO:0000502;GO:0035861	PF00004;PF02933;PF02359;PF09336	0	-	-	-	-	0	-	0.3	-	-0.11	0	-0.18	0.09	-0.07	0.02
495	1	VCP	P55072;Q0IIN5;Q96IF9;Q9HAP0;Q9HAP1;Q9NTC4	_ELQELVQY(ph)PVEHPDK_	0	0.05	-0.12	-0.12	-0.16	GO:0006919;GO:0070842;GO:0006302;GO:0030968;GO:0006888;GO:0030433;GO:0032436;GO:0031334;GO:0051260;GO:0018279;GO:0016567;GO:0030970;GO:0019985	GO:0005524;GO:0016887;GO:0008289;GO:0031593	GO:0005829;GO:0005783;GO:0005634;GO:0000502;GO:0035861	PF00004;PF02933;PF02359;PF09336	0	-	-	-	-	0	0.05	-0.12	-0.12	-0.16	0	-	-	-	-
644	1	VCP	P55072;Q0IIN5;Q96IF9;Q9HAP0;Q9HAP1;Q9NTC4	_LDQLIY(ph)IPLPDEK_	0	-0.0547834	-0.0499653	-0.1	-0.0642983	GO:0006919;GO:0070842;GO:0006302;GO:0030968;GO:0006888;GO:0030433;GO:0032436;GO:0031334;GO:0051260;GO:0018279;GO:0016567;GO:0030970;GO:0019985	GO:0005524;GO:0016887;GO:0008289;GO:0031593	GO:0005829;GO:0005783;GO:0005634;GO:0000502;GO:0035861	PF00004;PF02933;PF02359;PF09336	0	-	-	-	-	0	-0.03	-0.06	0.01	-0.02	0	-0.08	-0.04	-0.22	-0.11
67	0.99	VDAC1;VDAC	P21796;B3KTS5;C9JI87	_WTEY(ph)GLTFTEK_	0	0.043463	0.0411379	-0.00986	0.0623191	GO:0006915;GO:0001662;GO:0007612;GO:0007270;GO:0019048	GO:0015288;GO:0008308	GO:0005743;GO:0042645;GO:0005741;GO:0005886;GO:0046930	PF01459	0	-	0.08	-	0.01	0	-0.06	-0.12	-0.03	-0.07	0	0.14	0.15	0.01	0.23
93	1	VDAC2;VDAC2;VDAC2;VDAC2;RP11-375G3.1-010;VDAC2;RP11-375G3.1-005;VDAC2;RP11-375G3.1-013	P45880-1;P45880;P45880-3;B4DKM5;P45880-2;Q5JSD1;Q5JSD2;A2A3S1	_WCEY(ph)GLTFTEK_	0	-0.239965	-0.00752469	-0.0256	-0.0047981	GO:2001243;GO:0032272	GO:0000166;GO:0015288;GO:0008308	GO:0005743;GO:0042645;GO:0005741;GO:0046930	PF01459	0	-	-	-	-	0	-0.25	-0.21	-0.2	-0.36	0	-0.23	0.17	0.13	0.28
61	0.93	VIM	P08670;B0YJC4;B0YJC5;B3KRK8;Q53HU8	_SLYASSPGGVY(ph)ATR_	0	-0.34	-0.33	-0.17	0.05	GO:0014002;GO:0060020;GO:0006921;GO:0045109;GO:0070307;GO:0030049;GO:0010977;GO:0019048	GO:0005200;GO:0005212	GO:0031252;GO:0042995;GO:0005829;GO:0070062;GO:0005882;GO:0005777	PF00038;PF04732	0	-	-0.33	-	0.05	0	-0.34		-0.17		0	-	-	-	-
117	1	VIM	P08670;B0YJC4;B0YJC5;B3KRK8;Q53HU8	_VELQELNDRFANY(ph)IDK_	0	-0.33	-0.3	0.12	-0.2	GO:0014002;GO:0060020;GO:0006921;GO:0045109;GO:0070307;GO:0030049;GO:0010977;GO:0019048	GO:0005200;GO:0005212	GO:0031252;GO:0042995;GO:0005829;GO:0070062;GO:0005882;GO:0005777	PF00038;PF04732	0	-	-	-	-	0	-0.33	-0.3	0.12	-0.2	0	-	-	-	-
112	1	VPS25;DERP9;EAP20	Q9BRG1	_LIY(ph)QWVSR_	0	-0.63023	0.150554	0.105	0.0954245	GO:0016044;GO:0016197;GO:0015031;GO:0006355;GO:0006351		GO:0005829;GO:0010008;GO:0005739;GO:0005654	PF05871	0	-	-	-	-	0	0.01	0.11	0.08	0.13	0	-1.81	0.19	0.13	0.06
507	1	VPS35;MEM3;TCCCTA00141	Q96QK1;Q53FR4;Q5HYM2	_SEDPDQQY(ph)LILNTAR_	0	-0.19	-0.25	-0.1	-0.11	GO:0008219;GO:0015031;GO:0042147		GO:0005829;GO:0005768;GO:0016020	PF03635	0	-	-	-	-	0	-0.19	-0.25	-0.1	-0.11	0	-	-	-	-
291	1	WAS;IMD2	P42768	_LIY(ph)DFIEDQGGLEAVRQEMR_	0	0.361712	0.694556	0.998	1.0232	GO:0030041;GO:0030048;GO:0008154;GO:0007596;GO:0006952;GO:0016197;GO:0008544;GO:0006955;GO:0006461;GO:0042110;GO:0050852	GO:0005083	GO:0015629;GO:0005829;GO:0012506	PF00786;PF00568;PF02205	0	0.26	0.5	0.95	0.75	0	0.41	0.69	0.83	0.63	0	0.41	0.87	1.19	1.52
256	1	WASL	O00401;A1JUI9;A4D0Y1;A8K180;Q68DE4	_VIY(ph)DFIEK_	0	0.01	0.26	0.3	-0.08	GO:0008154;GO:0007411;GO:0034629;GO:0006900;GO:0046209;GO:2000370;GO:0051491;GO:0006461;GO:0050999;GO:0006355;GO:0009617;GO:0044281;GO:0051653;GO:0006351;GO:0030050	GO:0005083	GO:0030478;GO:0015629;GO:0005829;GO:0030666;GO:0030027;GO:0005634;GO:0005886	PF00786;PF00568;PF02205	0	-	-	-	-	0	0.01	0.26	0.3	-0.08	0	-	-	-	-
72	1	WDR1;WDR1	A8MVA9;Q53GN4;Q53H17;Q59ER5;O75083-1;O75083;B4DS71	_YAPSGFY(ph)IASGDVSGK_	0	-0.213138	-0.14258	-0.15	-0.134298					0	-0.1	-0.42	-0.03	-0.09	0	-0.14	0.09	-0.16	-0.18	0	-0.42	-	-0.27	-
238	1	WDR1;WDR1;WDR1	A8MVA9;Q53GN4;Q53H17;Q59ER5;O75083-1;O75083;B3KXN4;O75083-3;B4DY05	_AHDGGIY(ph)AISWSPDSTHLLSASGDK_	0	0.126883	-0.0847834	-0.0376	-0.0345755					0	0.16	-0.06	-0.02	0	0	0.12		0.05		0	0.1	-0.11	-0.15	-0.07
61	1	WDR18	Q9BV38	_NY(ph)ISAWELQR_	0	0.13	0.18	0.17	0.17	GO:0007275		GO:0005737;GO:0005654	PF00400;PF14077	0	-	-	-	-	0	0.13	0.18	0.17	0.17	0	-	-	-	-
386	0.99	WDR48;KIAA1449;UAF1;WDR48;KIAA1449;UAF1;WDR48;KIAA1449;UAF1	Q8TAF3-1;Q8TAF3;Q8TAF3-3;Q8TAF3-4	_DTNNNVAY(ph)WDVLK_	0	0.12	0.1	0.36	0.39	GO:0016579;GO:0019048		GO:0005764;GO:0005634	PF11816;PF00400	0	-	-	-	-	0	0.12	0.1	0.36	0.39	0	-	-	-	-
534	1	WRNIP1;WHIP;WRNIP1;WHIP;WRNIP1;WHIP;WRNIP1;WHIP	Q96S55-1;Q96S55;Q96S55-2;B3KT25;Q96S55-3;Q96S55-4	_MLEGGEDPLY(ph)VARR_	0	0.171142	0.160848	0.0393	0.0712089	GO:0006260;GO:0000731;GO:0030174	GO:0005524;GO:0016887;GO:0003677;GO:0046872	GO:0005739;GO:0005634;GO:0048471	PF00004;PF12002	0	0.25	0.2	-0.02	0.01	0	0.12	0.09	-0.03	0.05	0	0.14	0.19	0.16	0.15
103	1	XRCC6;G22P1;XRCC6;CTA-216E10.7-004;XRCC6;CTA-216E10.7-005	P12956;B2RDN9;B1AHC7;B1AHC9;B4DE32;B4E356;Q6IC76	_NIY(ph)VLQELDNPGAK_	0	0.0667822	0.03	-0.0535	-0.35	GO:0006266;GO:0006303;GO:0045892;GO:0050769;GO:0045944;GO:0010212;GO:0000723;GO:0006351;GO:0033151;GO:0016032	GO:0051575;GO:0005524;GO:0004003;GO:0003684;GO:0003690;GO:0042162;GO:0044212	GO:0005737;GO:0043564;GO:0016020;GO:0070419;GO:0000783;GO:0005667	PF02735;PF03730;PF03731;PF02037	0	-	-	-	-	0	0.2	0.03	-0.12	-0.35	0	-0.08	-	0.01	-
9	1	YWHAE	P62258;B7ZA86;Q4VJB6;B4DJB0;C9JAV0;B4DJF2	_(ac)MDDREDLVY(ph)QAK_	0	0.0619661	0.170312	0.274	0.156949	GO:0006915;GO:0021987;GO:0000086;GO:0035329;GO:0021766;GO:0035308;GO:0048011;GO:0001764;GO:0006605;GO:0019048		GO:0033267;GO:0005829;GO:0005871;GO:0042470;GO:0005739	PF00244	0	0.15	0.2	0.42	0.23	0	0.14	0.14	0.22	0.08	0	-0.12	-	0.17	-
69	0.93	ZAP70;SRK	P43403-1;P43403;B4E0E2	_QLNGTY(ph)AIAGGK_	0	0.226303	-0.311808	2.06	4.06093	GO:0002250;GO:0042113;GO:0043366;GO:0007243;GO:0045060;GO:0018108;GO:0046638;GO:0046641;GO:0050850;GO:0045582;GO:0045059;GO:0046777;GO:0070489;GO:0072678;GO:0050852	GO:0005524;GO:0004715	GO:0005829;GO:0001772;GO:0042101	PF07714;PF00017	0	-	-0.22	-	4.36	0	0.76	-0.36	2.94	4.84	0	-0.63	-0.36	-0.62	-0.16
198	0.99	ZAP70;SRK;ZAP70;SRK	P43403-1;P43403;B4E0E2;P43403-3	_EQGTY(ph)ALSLIYGK_	0	-0.0583025	0.32	0.0322	0.61	GO:0002250;GO:0042113;GO:0043366;GO:0007243;GO:0045060;GO:0018108;GO:0046638;GO:0046641;GO:0050850;GO:0045582;GO:0045059;GO:0046777;GO:0070489;GO:0072678;GO:0050852	GO:0005524;GO:0004715	GO:0005829;GO:0001772;GO:0042101	PF07714;PF00017	0	-	-	-	-	0	-0.13	0.32	-0.05	0.61	0	0.01	-	0.11	-
204	1	ZAP70;SRK;ZAP70;SRK	P43403-1;P43403;B4E0E2;P43403-3	_EQGTYALSLIY(ph)GK_	0	0.144849	0.203847	-0.0699	0.301094	GO:0002250;GO:0042113;GO:0043366;GO:0007243;GO:0045060;GO:0018108;GO:0046638;GO:0046641;GO:0050850;GO:0045582;GO:0045059;GO:0046777;GO:0070489;GO:0072678;GO:0050852	GO:0005524;GO:0004715	GO:0005829;GO:0001772;GO:0042101	PF07714;PF00017	0	0.23	0.24	-0.09	0.58	0	0.13	0.15	-0.07	0.48	0	0.07	0.22	-0.05	-0.31
248	1	ZAP70;SRK;ZAP70;SRK	P43403-1;P43403;B4E0E2;P43403-3	_LKADGLIY(ph)CLK_	0	-0.094922	-0.0187527	0.21	1.03833	GO:0002250;GO:0042113;GO:0043366;GO:0007243;GO:0045060;GO:0018108;GO:0046638;GO:0046641;GO:0050850;GO:0045582;GO:0045059;GO:0046777;GO:0070489;GO:0072678;GO:0050852	GO:0005524;GO:0004715	GO:0005829;GO:0001772;GO:0042101	PF07714;PF00017	0	-	-	-	-	0	-0.11	0.04	0.03	1.46	0	-0.08	-0.08	0.37	0.44
292	1	ZAP70;SRK;ZAP70;SRK	P43403-1;P43403;B4E0E2;P43403-3	_RIDTLNSDGY(ph)TPEPAR_	0	-0.403852	-0.229177	0.464	1.33719	GO:0002250;GO:0042113;GO:0043366;GO:0007243;GO:0045060;GO:0018108;GO:0046638;GO:0046641;GO:0050850;GO:0045582;GO:0045059;GO:0046777;GO:0070489;GO:0072678;GO:0050852	GO:0005524;GO:0004715	GO:0005829;GO:0001772;GO:0042101	PF07714;PF00017	0	-0.28	-0.6	0.52	1.28	0	-0.65	-0.34	0.11	0.78	0	-0.31	0.15	0.7	1.78
315	1	ZAP70;SRK;ZAP70;SRK	P43403-1;P43403;B4E0E2;P43403-3	_PM(ox)PMDTSVY(ph)ESPYSDPEELK_	0	-0.24	-0.48	0.41	1.34	GO:0002250;GO:0042113;GO:0043366;GO:0007243;GO:0045060;GO:0018108;GO:0046638;GO:0046641;GO:0050850;GO:0045582;GO:0045059;GO:0046777;GO:0070489;GO:0072678;GO:0050852	GO:0005524;GO:0004715	GO:0005829;GO:0001772;GO:0042101	PF07714;PF00017	0	-	-	-	-	0	-0.24	-0.48	0.41	1.34	0	-	-	-	-
319	0.98	ZAP70;SRK;ZAP70;SRK	P43403-1;P43403;B4E0E2;P43403-3	_PM(ox)PMDTSVYESPY(ph)SDPEELK_	0	-0.1	-0.0347834	0.5	1.38346	GO:0002250;GO:0042113;GO:0043366;GO:0007243;GO:0045060;GO:0018108;GO:0046638;GO:0046641;GO:0050850;GO:0045582;GO:0045059;GO:0046777;GO:0070489;GO:0072678;GO:0050852	GO:0005524;GO:0004715	GO:0005829;GO:0001772;GO:0042101	PF07714;PF00017	0	-	-	-	-	0	-0.1	-0.06	0.5	1.48	0		-0.01		1.28
397	1	ZAP70;SRK;ZAP70;SRK;ZAP70;SRK	P43403-1;P43403;B4E0E2;P43403-3;P43403-2	_EAQIMHQLDNPY(ph)IVR_	0	0.0121673	-0.0830527	0.00976	-0.0460458	GO:0002250;GO:0042113;GO:0043366;GO:0007243;GO:0045060;GO:0018108;GO:0046638;GO:0046641;GO:0050850;GO:0045582;GO:0045059;GO:0046777;GO:0070489;GO:0072678;GO:0050852	GO:0005524;GO:0004715	GO:0005829;GO:0001772;GO:0042101	PF07714;PF00017	0	-0.11	-0.21	-0.19	-0.25	0	0.18	0.04	0.08	0.1	0	-0.05	-0.09	0.12	-0.01
492	0.98	ZAP70;SRK;ZAP70;SRK;ZAP70;SRK	P43403-1;P43403;B4E0E2;P43403-3;P43403-2	_ALGADDSY(ph)YTAR_	0	-0.616927	-0.0422768	0.286	1.31565	GO:0002250;GO:0042113;GO:0043366;GO:0007243;GO:0045060;GO:0018108;GO:0046638;GO:0046641;GO:0050850;GO:0045582;GO:0045059;GO:0046777;GO:0070489;GO:0072678;GO:0050852	GO:0005524;GO:0004715	GO:0005829;GO:0001772;GO:0042101	PF07714;PF00017	0	0.02	0.04	0.67	1.4	0	-0.42	-0.54	0.11	0.32	0	-2.36	0.26	-0.02	1.84
493	1	ZAP70;SRK;ZAP70;SRK;ZAP70;SRK	P43403-1;P43403;B4E0E2;P43403-3;P43403-2	_ALGADDSYY(ph)TAR_	0	0.028544	0.209109	0.938	1.84109	GO:0002250;GO:0042113;GO:0043366;GO:0007243;GO:0045060;GO:0018108;GO:0046638;GO:0046641;GO:0050850;GO:0045582;GO:0045059;GO:0046777;GO:0070489;GO:0072678;GO:0050852	GO:0005524;GO:0004715	GO:0005829;GO:0001772;GO:0042101	PF07714;PF00017	0	0.13	0.06	0.93	1.46	0	-0.03		0.37		0	-	0.49	-	1.78
492, 493	0.98	ZAP70;SRK;ZAP70;SRK;ZAP70;SRK	P43403-1;P43403;B4E0E2;P43403-3;P43403-2	_ALGADDSY(ph)Y(ph)TAR_	0	-0.0465431	0.237994	1.20232	1.95412					0	-0.06	0.01	1.57	2.15	0	-0.06	-0.02	0.47	1.72	0	-0.02	0.63	1.35	1.96
597, 598	1	ZAP70;SRK;ZAP70;SRK;ZAP70;SRK	P43403-1;P43403;B4E0E2;P43403-3;P43403-2	_ACY(ph)Y(ph)SLASK_	0	0.12	0.21	0.05	1.35					0	-	-	-	-	0	0.12	0.21	0.05	1.35	0	-	-	-	-
598	0.87	ZAP70;SRK;ZAP70;SRK;ZAP70;SRK	P43403-1;P43403;B4E0E2;P43403-3;P43403-2	_ACYY(ph)SLASK_	0	-0.12	-0.02	-0.42	0.26	GO:0002250;GO:0042113;GO:0043366;GO:0007243;GO:0045060;GO:0018108;GO:0046638;GO:0046641;GO:0050850;GO:0045582;GO:0045059;GO:0046777;GO:0070489;GO:0072678;GO:0050852	GO:0005524;GO:0004715	GO:0005829;GO:0001772;GO:0042101	PF07714;PF00017	0	-	-	-	-	0	-0.12	-0.02	-0.42	0.26	0	-	-	-	-
299	1	ZC3HAV1;ZC3HDC2;PRO1677;ZC3HAV1;ZC3HDC2;PRO1677;ZC3HAV1;ZC3HDC2;PRO1677	Q7Z2W4-3;Q7Z2W4;C9J6P4;Q7Z2W4-1;A8K9U6;Q7Z2W4-2	_FTY(ph)LGSQDR_	0	-0.0341508	-0.11	3.51	5.09	GO:0071360;GO:0051607;GO:0045087;GO:0045071;GO:0043123;GO:0032727;GO:0032728;GO:0061014;GO:1900246;GO:0032481;GO:0009615	GO:0003950;GO:0003723;GO:0008270	GO:0005737;GO:0005794;GO:0005634;GO:0005886	PF00644	0	-0.17	-	4.1	-	0	0.09	-0.11	2.48	5.09	0	-	-	-	-
764	1	ZC3HAV1;ZC3HDC2;PRO1677;ZC3HAV1;ZC3HDC2;PRO1677;ZC3HAV1;ZC3HDC2;PRO1677;ZC3HAV1;ZC3HDC2;PRO1677;ZC3HAV1;ZC3HDC2;PRO1677	Q7Z2W4-3;Q7Z2W4;C9J6P4;Q7Z2W4-1;A8K9U6;Q7Z2W4-2;Q7Z2W4-4;Q7Z2W4-5;C9JR93;Q05DV5	_NSNVDSSYLESLY(ph)QSCPR_	0	-0.192188	0.3	0.338	2.87	GO:0071360;GO:0051607;GO:0045087;GO:0045071;GO:0043123;GO:0032727;GO:0032728;GO:0061014;GO:1900246;GO:0032481;GO:0009615	GO:0003950;GO:0003723;GO:0008270	GO:0005737;GO:0005794;GO:0005634;GO:0005886	PF00644	0	-	-	-	-	0	0.43	0.3	0.96	2.87	0	-1.31	-	-0.78	-
179	1	ZC3HAV1L;C7orf39	Q96H79-1;Q96H79	_GEALY(ph)GYCNLK_	0	0.05	-0.471588	1.7	2.92635					0	-	-	-	-	0	0.05	-0.13	1.7	3.87	0	-	-0.92	-	-0.78
202	1	ZCCHC3;C20orf99	Q9NUD5;Q3B7J3	_SIGM(ox)DPSDIY(ph)AVIQIPGSR_	0	0.139662	0.0904868	0.0101	0.0943663		GO:0003676;GO:0008270		PF00098	0	0.3	0.08	0	0.05	0	0.19	0.05	0.03	0.17	0	-0.1	0.14	0	0.06
91	1	ZDHHC5;KIAA1748;ZNF375;ZDHHC5;KIAA1748;ZNF375	Q9C0B5-1;Q9C0B5;Q2TGF0;Q9C0B5-2	_AEEDEDKEDDFRAPLY(ph)K_	0	0.0488176	0.14	-0.193	0.06	GO:0018345	GO:0016409;GO:0008270	GO:0016021;GO:0005886	PF01529	0	-	-	-	-	0	0.15	0.14	-0.02	0.06	0	-0.06	-	-0.39	-
306	1	ZNF598;ZNF598;ZNF598	Q86UK7-1;Q86UK7;Q86UK7-3;Q86UK7-2;C9J2I9	_RNEGVVGGEDY(ph)EEVDR_	0	-0.447916	-0.354298	0.603	2.02031		GO:0008270	GO:0005622		0	-0.11	-0.4	0.93	2.05	0	-0.89	-0.31	0.18	1.99	0	-	-	-	-
2776	1	ZZEF1;KIAA0399	O43149-1;O43149	_DFELPGDTLY(ph)YR_	0	-0.0695916	-0.05	0.101	0.17		GO:0005509;GO:0008270		PF03256;PF00569	0	-	-	-	-	0	0.05	-0.05	0.04	0.17	0	-0.2	-	0.16	-
7	1		Q9H1C9	_(ac)M(ox)NPEYDY(ph)LFK_	0	-0.153218	-0.456221	-0.331	-0.498125	GO:0007264	GO:0005525		PF00071	0	-0.3	-0.16	-0.76	-0.38	0	-0.02	-0.18	0	0.01	0	-	-1.29	-	-1.52
41	1		C9JLW8	_FIY(ph)EAWQGVER_	0									0	0.07	-0.65	-0.14	-1.57	0	-1.02	-0.44	-0.96	-2.52	0	-0.53	-1.16	-0.87	-0.91
183	1		B7Z881;B7Z8A4	_ESSWVTPESCLY(ph)K_	0	-0.34	-0.21	-0.18	-0.19	GO:0032320;GO:0007264	GO:0005099	GO:0005622	PF00612;PF00616;PF03836	0	-	-	-	-	0	-0.34	-0.21	-0.18	-0.19	0	-	-	-	-
200	0.85	AARS	B4DR45;P49588	_DNFWEMGDTGPCGPCSEIHY(ph)DR_	0	-0.44	-0.16	0.13	-0.02	GO:0006419	GO:0004813;GO:0005524;GO:0003676	GO:0005737	PF02272;PF01411;PF07973	0	-	-	-	-	0	-0.44	-0.16	0.13	-0.02	0	-	-	-	-
215	1	ABHD10	Q9NUJ1;B7Z6A8	_YSEEGVY(ph)NVQYSFIK_	0	0.24	-0.03	-0.12	-0.19	GO:0019391	GO:0004553	GO:0005829;GO:0005739		0	-	-	-	-	0	0.24	-0.03	-0.12	-0.19	0	-	-	-	-
485	1	ABI1;ABI1;SSH3BP1;ABI1;ABI1;SSH3BP1;ABI1;SSH3BP1;ABI1;SSH3BP1;ABI1;SSH3BP1;ABI1;SSH3BP1;ABI1;SSH3BP1;ABI1;SSH3BP1;ABI1;SSH3BP1;ABI1;SSH3BP1	A6NFN2;Q8IZP0-1;Q8IZP0;B3KX62;A8MPR9;Q8IZP0-9;Q8IZP0-6;Q8IZP0-5;Q8IZP0-3;Q59G41;Q8IZP0-4;Q8IZP0-2;B4DKX2;Q5T2R9;Q8IZP0-7;B6VEX3;Q8IZP0-8;B6VEX4;Q8IZP0-10;B6VEX5;B4DQ58;B7Z9E9	_NDDGWY(ph)EGVCNR_	0	0	0.21	0.15	-0.29			GO:0005737	PF07815;PF00018	0	-	-	-	-	0	0	0.21	0.15	-0.29	0	-	-	-	-
456	1	ABI1;ABI1;SSH3BP1;ABI1;ABI1;SSH3BP1;ABI1;SSH3BP1;ABI1;SSH3BP1;ABI1;SSH3BP1;ABI1;SSH3BP1;ABI1;SSH3BP1;ABI1;SSH3BP1;ABI1;SSH3BP1;ABI1;SSH3BP1;ABI2;ARGBPIA;ABI2;ARGBPIA;argBPIB;ABI2;ARGBPIA	A6NFN2;Q8IZP0-1;Q8IZP0;B3KX62;A8MPR9;Q8IZP0-9;Q8IZP0-6;Q8IZP0-5;Q8IZP0-3;Q59G41;Q8IZP0-4;Q8IZP0-2;B4DKX2;Q5T2R9;Q8IZP0-7;B6VEX3;Q8IZP0-8;B6VEX4;Q8IZP0-10;B6VEX5;B4DQ58;B7Z9E9;Q9NYB9-1;Q9NYB9;B4DSN1;Q9NYB9-2;B4DSH8;B7ZAM8;Q53SH3;Q13802;Q9NYB9-3;B4DG63;B7Z8	_VVAIY(ph)DYTK_	0	0.206048	0.186883	-0.0399	-0.155814			GO:0005737	PF07815;PF00018	0	0.26	0.16	-0.02	-0.5	0	0.15	0.22	-0.06	-0.39	0	-	0.18	-	0.29
276	1	ABL1;ABL;JTK7;ABL1;ABL;JTK7	P00519-2;P00519;Q59FK4;P00519-1;B4DH91;Q13914;Q3B836;Q3B837;Q59F19	_LGGGQYGEVY(ph)EGVWKK_	0	0.0533502	0.0707168	-0.111	-0.574705	GO:0030036;GO:0006914;GO:0007411;GO:0007596;GO:0007155;GO:0006975;GO:0006897;GO:0008630;GO:0006298;GO:0042692;GO:0071901;GO:0018108;GO:0048008;GO:0043065;GO:0051149;GO:0051353;GO:0050731;GO:2000249;GO:0010506;GO:0030155;GO:0051726;GO:2000145;GO:0030100;GO	GO:0003785;GO:0005524;GO:0003677;GO:0000287;GO:0030145;GO:0004515;GO:0004715;GO:0070064	GO:0015629;GO:0031252;GO:0005829;GO:0005739;GO:0031965;GO:0005730;GO:0048471	PF08919;PF07714;PF00017;PF00018	0	0.31	0.18	-0.42	-0.62	0	-0.28	-0.08	-0.12	-0.83	0	0.07	0.1	0.15	-0.32
412	0.99	ABL1;ABL;JTK7;ABL1;ABL;JTK7;ABL2;ABLL;ARG;ABL2;ABLL;ARG;ABL2;ABLL;ARG;ABL2;ABLL;ARG;ABL2	P00519-2;P00519;Q59FK4;P00519-1;B4DH91;Q13914;Q3B836;Q3B837;Q59F19;P42684-1;P42684;P42684-3;D1MPS6;B7UEF4;P42684-2;C9JG03;B7UEF3;B7UEF2;B7UEF5;P42684-4;B5MEB6	_LM(ox)TGDTY(ph)TAHAGAK_	0	0.345425	0.216757	-0.108	-0.678577	GO:0030036;GO:0006914;GO:0007411;GO:0007596;GO:0007155;GO:0006975;GO:0006897;GO:0008630;GO:0006298;GO:0042692;GO:0071901;GO:0018108;GO:0048008;GO:0043065;GO:0051149;GO:0051353;GO:0050731;GO:2000249;GO:0010506;GO:0030155;GO:0051726;GO:2000145;GO:0030100;GO	GO:0003785;GO:0005524;GO:0003677;GO:0000287;GO:0030145;GO:0004515;GO:0004715;GO:0070064	GO:0015629;GO:0031252;GO:0005829;GO:0005739;GO:0031965;GO:0005730;GO:0048471	PF08919;PF07714;PF00017;PF00018	0	0.31	0.17	-0.35	-0.59	0	-	0.12	-	-0.72	0	0.38	0.35	0.1	-0.73
297	1	ACAP1;CENTB1;KIAA0050	Q15027	_WFTIQSNQLVY(ph)QK_	0	0.0134332	0.0275253	0.0114	0.0769994	GO:0043547;GO:0015031;GO:0032312	GO:0008060;GO:0005543;GO:0008270		PF00023;PF01412;PF00169	0	0.02	0.08	-0.06	0.06	0	0.03	0.04	-0.09	0.05	0	-0.01	-0.04	0.17	0.12
298	1	ACAP2;CENTB2;KIAA0041	Q15057;C9JYF3	_WFSIQNNQLVY(ph)QK_	0	0.322475	0.0694134	-0.0949	0.0340349	GO:0043547;GO:0032312	GO:0008060;GO:0005543;GO:0008270		PF00023;PF01412;PF00169	0	-	-0.17	-	-0.02	0	0.5	0.13	-0.11	0.09	0	0.12	0.22	-0.08	0.03
69	1	ACBD6	Q9BR61;B2RAA8	_EQLLYLY(ph)AR_	0	0.200353	-0.0511888	0.15	0.0604868	GO:0006200;GO:0044262;GO:0006101;GO:0015936;GO:0006112;GO:0035338;GO:0031325;GO:0019432	GO:0000062;GO:0008289;GO:0005524;GO:0003878;GO:0048037;GO:0046872;GO:0004775	GO:0005737;GO:0005634;GO:0009346;GO:0005829;GO:0005739;GO:0005886	PF00887;PF12796;PF08442;PF00285;PF02629;PF00549	0	0.26	0.05	0.16	0.11	0	0.28	-0.07	0.12	0.05	0	0.05	-0.14	0.17	0.02
267	1	ACLY variant protein;ACLY	B4DIM0;Q4LE36;P53396;Q8N9C4	_DGVY(ph)VLDLAAK_	0	0.105885	-0.0249913	-0.0296	0.0512473					0	0.23	-0.02	-0.08	-0.01	0	0.15	-0.03	-0.01	0.11	0	-0.08	-	0	-
726	1	ACLY variant protein;ACLY	B4DIM0;Q4LE36;P53396;Q8N9C4;B4E3P0	_TTDGVY(ph)EGVAIGGDR_	0	-0.00729508	0.110092	-0.0925	0.0134332					0	0.21	0.13	-0.15	0.03	0	-0.01	0.11	-0.03	-0.01	0	-0.26	0.09	-0.1	0.02
1117	1	ACLY variant protein;ACLY	B4DIM0;Q4LE36;P53396;Q8N9C4;B4E3P0	_SM(ox)GFIGHY(ph)LDQK_	0	0.00555313	0.0604461	-0.0376	0.117045					0	0.05	-0.13	-0.36	0.08	0	-0.11	-0.16	0.12	0.16	0	0.07	0.4	0.08	0.11
629	1	ACOX1;ACOX;ACOX1;ACOX	Q15067-1;Q15067;A8KAA0;Q7Z3W5;Q15067-2;A8K6X8;B4DK61;B4DU07	_YDGNVY(ph)ENLFEWAK_	0	0.11	-0.3	0.06	0.2	GO:0036109;GO:0033540;GO:0019395;GO:0006091;GO:0055088;GO:0016559;GO:2000189;GO:0006693;GO:0007283;GO:0000038	GO:0003995;GO:0003997;GO:0071949;GO:0005504;GO:0050660;GO:0016401	GO:0005739;GO:0005782;GO:0005778	PF01756;PF02770	0	-	-	-	-	0	0.11	-0.3	0.06	0.2	0	-	-	-	-
497	1	ACSF2;UNQ493/PRO1009	B4DFQ6;Q96CM8;B4DHT5;B4DTB9;B4DUF5	_GYCVMLGY(ph)WGEPQKTEEAVDQDK_	0	-0.02	0	0.17	0.36		GO:0016874		PF00501;PF13193	0	-	-	-	-	0	-0.02	0	0.17	0.36	0	-	-	-	-
4	1	ACTR10;ACTR11;ARP11	Q9NZ32;B2RDG9;Q05DQ7;Q53H79;Q53HF6;Q86SY7;Q86TY2	_PLY(ph)EGLGSGGEK_	0	-0.371057	-0.477783	-0.654	-1.043	GO:0007018		GO:0005737;GO:0005869	PF00022	0	-0.11	-0.4	-0.64	-0.77	0	-0.77	-0.56	-0.91	-1.38	0	-0.31	-	-0.45	-
202	1	ACTR3;ARP3;ACTR3B;ARP11;ARP4;ARP3BETA;ACTR3B;ARP11;ARP4;ARP11	P61158;B4DT29;B4DTI0;B4DXW1;Q53QM2;Q59FV6;Q9P1U1-1;Q9P1U1;B7Z9W3;Q75LP0;Q96BT2;Q9P1U1-2;B3KM55;Q59GD5;C9IZN3;C9J580;Q9C0K3-1;Q9C0K3	_DITY(ph)FIQQLLR_	0	-0.08	0.05	0.06	0.01	GO:0034314;GO:0008356;GO:0006928;GO:0060271;GO:0033206;GO:0007163;GO:0051321;GO:0050775;GO:0051491;GO:0010592;GO:0045666;GO:0043519;GO:0046677;GO:0009743;GO:0051653;GO:0007628;GO:0007420;GO:0060326;GO:0002032;GO:0050965;GO:0042699;GO:0002031;GO:0034260;GO	GO:0005524;GO:0032947	GO:0005885;GO:0060076;GO:0000139;GO:0030056;GO:0030027;GO:0002102;GO:0016323;GO:0005905;GO:0016023;GO:0031410;GO:0005829;GO:0005634;GO:0005886;GO:0014069;GO:0045211	PF00022;PF02752;PF00339	0	-	-	-	-	0	-		-		0	-0.08	0.05	0.06	0.01
29	0.91	ADA	P00813	_VELHVHLDGSIKPETILY(ph)YGR_	0	0.15	-0.56	0.16	-0.44	GO:0006154;GO:0007568;GO:0007155;GO:0046061;GO:0006157;GO:0048566;GO:0002314;GO:0001821;GO:0043103;GO:0046103;GO:0001889;GO:0048286;GO:0060169;GO:0042323;GO:0050728;GO:0002686;GO:0002906;GO:0070256;GO:0060407;GO:0070244;GO:0048541;GO:0001890;GO:0046638;GO	GO:0004000;GO:0001883;GO:0008270	GO:0030054;GO:0060205;GO:0005829;GO:0032839;GO:0009897;GO:0005615;GO:0005764;GO:0043025	PF00962	0	-	-	-	-	0	-		-		0	0.15	-0.56	0.16	-0.44
67	1	ADA	P00813	_FDY(ph)YMPAIAGCR_	0	-0.42	0.02	-0.12	0.04	GO:0006154;GO:0007568;GO:0007155;GO:0046061;GO:0006157;GO:0048566;GO:0002314;GO:0001821;GO:0043103;GO:0046103;GO:0001889;GO:0048286;GO:0060169;GO:0042323;GO:0050728;GO:0002686;GO:0002906;GO:0070256;GO:0060407;GO:0070244;GO:0048541;GO:0001890;GO:0046638;GO	GO:0004000;GO:0001883;GO:0008270	GO:0030054;GO:0060205;GO:0005829;GO:0032839;GO:0009897;GO:0005615;GO:0005764;GO:0043025	PF00962	0	-	-	-	-	0	-0.42	0.02	-0.12	0.04	0	-	-	-	-
348	1	ADA	P00813	_RELLDLLY(ph)K_	0	0.0992291	0.03267	0.323	-0.0248657	GO:0006154;GO:0007568;GO:0007155;GO:0046061;GO:0006157;GO:0048566;GO:0002314;GO:0001821;GO:0043103;GO:0046103;GO:0001889;GO:0048286;GO:0060169;GO:0042323;GO:0050728;GO:0002686;GO:0002906;GO:0070256;GO:0060407;GO:0070244;GO:0048541;GO:0001890;GO:0046638;GO	GO:0004000;GO:0001883;GO:0008270	GO:0030054;GO:0060205;GO:0005829;GO:0032839;GO:0009897;GO:0005615;GO:0005764;GO:0043025	PF00962	0	0.37	0.29	0.91	0.53	0	-0.45	0.2	-0.06	-0.3	0	0.25	-0.52	-0.13	-0.53
585	1	AGL;GDE;AGL;GDE;AGL;GDE	P35573-1;P35573;P35573-3;P35573-2	_EAM(ox)SAY(ph)NSHEEGR_	0	0.0563225	-0.0325702	0.198	-0.0320682	GO:0006006;GO:0005978;GO:0005980;GO:0051384;GO:0007584;GO:0044281;GO:0034641;GO:0032259;GO:0006730;GO:0000096;GO:0006805	GO:0004134;GO:0004135;GO:0030247;GO:0004013;GO:0000166	GO:0005829;GO:0016234;GO:0043033;GO:0005634;GO:0016529;GO:0042470	PF06202;PF05221;PF00670	0	-0.11	-0.19	0.18	-0.09	0	0.22	0.06	0.29	-0.06	0	0.04	0.02	0.12	0.05
193	1	AHCY;SAHH;AHCY	P23526;B3KUN3;Q1RMG2	_FDNLY(ph)GCR_	0	-0.131861	-0.0877255	0.0892	-0.00321779	GO:0034641;GO:0032259;GO:0006730;GO:0000096;GO:0006805	GO:0004013;GO:0000166	GO:0005829;GO:0042470	PF05221;PF00670	0	-	-	-	-	0	0.05	0.05	0.33	0.13	0	-0.34	-0.24	-0.2	-0.15
327	1	AKT2;AKT1;PKB;RAC;AKT3;PKBG;AKT3;PKBG	P31751;B3KP61;B4DG79;Q05BV0;P31749;B0LPE5;B2RAM5;B3KVH4;B3KXD7;B7Z5R1;Q9BV07;Q9Y243-1;Q9Y243;Q56A86;Q9Y243-2;C9K000	_TFCGTPEYLAPEVLEDNDY(ph)GR_	0	0.1	-0.33	0.13	1.87	GO:0032859;GO:0006915;GO:0008643;GO:0045444;GO:0006006;GO:0005978;GO:0008286;GO:0065002;GO:0060644;GO:0010748;GO:0032287;GO:2000147;GO:0032000;GO:0046326;GO:2001275;GO:0045725;GO:0001934;GO:0090314;GO:0031340;GO:0072659;GO:0071156;GO:0030334;GO:0046328;GO	GO:0005524;GO:0005543;GO:0004674	GO:0005938;GO:0005829;GO:0030027;GO:0005634;GO:0032587	PF00169;PF00069;PF00433	0	-	-	-	-	0	0.1	-0.33	0.13	1.87	0	-	-	-	-
810	1	ANAPC2;APC2;KIAA1406;ANAPC2;APC2;KIAA1406	Q9UJX6-1;Q9UJX6;B4DGH7;Q9UJX6-2;B4DJR9	_DQQLVY(ph)SAGVYR_	0	-0.03	0.08	0.01	-1.71	GO:0031145;GO:0030154;GO:0051301;GO:0008054;GO:0007067;GO:0007094;GO:0051436;GO:0007399;GO:0090129;GO:0031915;GO:0051437;GO:0070979;GO:0000079	GO:0004842	GO:0005680;GO:0005829;GO:0005654	PF08672;PF00888	0	-	-	-	-	0	-0.03	0.08	0.01	-1.71	0	-	-	-	-
206	1	ANKLE2;KIAA0692;ANKLE2;KIAA0692	Q86XL3-1;Q86XL3;B3KN97;Q86XL3-2	_EPPLYYGVCPVY(ph)EDVPAR_	0	-0.49	-0.33	0.14	1.85	GO:0051301;GO:0007067;GO:0007084;GO:0042326;GO:0035307	GO:0051721;GO:0008601	GO:0030176	PF13606;PF03020	0	-	-	-	-	0	-0.49	-0.33	0.14	1.85	0	-	-	-	-
455	1	ANKS1A;ANKS1;KIAA0229	Q92625;B4DQW8;Q05CP0	_EEDEHPY(ph)ELLLTAETK_	0	-0.469495	-0.581749	-1.11	-1.05942	GO:0048013;GO:0016322;GO:0006929		GO:0005737;GO:0043005;GO:0005634	PF00023;PF00640;PF00536	0	-0.16	-0.87	-1.11	-0.86	0	-1.34	-0.31	-1.48	-1.6	0	-0.19	-0.62	-0.81	-0.84
379	1	ANXA11;ANX11	P50995;B4DVE7;B7Z6L0;Q59EP1;Q5T0G8;Q6ICS0;B4DPJ2	_TPVLFDIY(ph)EIK_	0	0.0113947	-0.00887357	0.000511	0.0427939	GO:0007049;GO:0007109;GO:0006909;GO:0051592	GO:0005509;GO:0005544;GO:0008429	GO:0042582;GO:0042470;GO:0030496;GO:0005635;GO:0005654;GO:0045335;GO:0042581;GO:0005819	PF00191	0	-0.08	-0.15	-0.2	-0.04	0	0.05	0.23	-0.1	-0.16	0	0.06	-0.14	0.26	0.29
465	1	ANXA11;ANX11;ANXA11;RP11-369J21.10-010	P50995;B4DVE7;B7Z6L0;Q59EP1;Q5T0G8;Q6ICS0;B4DPJ2;Q5JTC2	_DAQELY(ph)AAGENR_	0	-0.36	0	0.07	-0.33	GO:0007049;GO:0007109;GO:0006909;GO:0051592	GO:0005509;GO:0005544;GO:0008429	GO:0042582;GO:0042470;GO:0030496;GO:0005635;GO:0005654;GO:0045335;GO:0042581;GO:0005819	PF00191	0	-	-	-	-	0	-0.36	0	0.07	-0.33	0	-	-	-	-
94	1	ANXA5;ANX5;ENX2;PP4;ANXA5	P08758;B4DNG6;A8MTE3	_LYDAY(ph)ELK_	0	0.0768291	0.0357017	-0.173	-0.0750151	GO:0007596;GO:0043066;GO:0050819;GO:0010033;GO:0007165	GO:0005509;GO:0005544;GO:0043499;GO:0004859	GO:0005737;GO:0072563;GO:0009897;GO:0070062	PF00191	0	-	-	-	-	0	0.25	-0.01	-0.25	-0.2	0	-0.12	0.08	-0.1	0.04
30	0.99	ANXA6;ANXA6;ANX6	A6NN80;P08133;A8K3Q7;B7Z582;B7Z8A7;Q6ZP35	_GSIHDFPGFDPNQDAEALY(ph)TAM(ox)K_	0	0.0670372	-0.105015	-0.0182	0.165119		GO:0005509;GO:0005544		PF00191	0	0.02	-0.23	-0.07	-0.13	0	-0.09		-0.07		0	0.25	0.01	0.08	0.41
95	1	ANXA6;ANXA6;ANX6	A6NN80;P08133;A8K3Q7;B7Z582;B7Z8A7	_LIVGLM(ox)RPPAY(ph)CDAK_	0	-0.0798614	-0.110421	-0.273	-0.0832178		GO:0005509;GO:0005544		PF00191	0	-	-	-	-	0	-0.1	0	0.05	-0.23	0	-0.06	-0.23	-0.69	0.05
201	1	ANXA6;ANXA6;ANX6	A6NN80;P08133;A8K3Q7;B7Z582;B7Z8A7	_WGTDEAQFIY(ph)ILGNR_	0	0.02	0.205217	0.11	0.135217		GO:0005509;GO:0005544		PF00191	0	-	-	-	-	0	0.02	0.18	0.11	0.16	0	-	0.23	-	0.11
302	1	ANXA6;ANXA6;ANX6	A6NN80;P08133;A8K3Q7;B7Z582;B7Z8A7	_SLY(ph)SM(ox)IK_	0	0.134849	0.105208	-0.0138	0.0504079		GO:0005509;GO:0005544		PF00191	0	0.12	0.11	-0.06	0.06	0	0.06	0.01	-0.1	-0.14	0	0.22	0.19	0.11	0.21
603	1	ANXA6;ANXA6;ANX6	A6NN80;P08133;A8K3Q7;B7Z582;B7Z8A7;Q6ZP35	_NKPLFFADKLY(ph)K_	0	-0.03	-0.13	-0.13	-0.05		GO:0005509;GO:0005544		PF00191	0	-0.03	-0.13	-0.13	-0.05	0	-		-		0	-	-	-	-
902	1	AP1B1;ADTB1;BAM22;CLAPB2;AP1B1;ADTB1;BAM22;CLAPB2;AP1B1;DKFZp686A01208;AP2B1;ADTB2;CLAPB1;AP2B1;ADTB2;CLAPB1;AP2B1;hCG_1992160	Q10567-1;Q10567;B4DG47;B4DS79;C9JRD1;Q10567-2;B4DKH5;Q20WL3;Q86X54;Q7Z3M8;P63010-2;P63010;A8K0G3;A8K916;B4DWG4;B4E261;Q68DI0;Q96EL6;P63010-1;Q7Z451;B4DIL5	_RNVEGQDMLY(ph)QSLK_	0	0.218678	0.0957131	0.0668	-0.0365668	GO:0019886;GO:0016044;GO:0006897;GO:0006886;GO:0006892;GO:0050690;GO:0016032	GO:0008565;GO:0005215	GO:0030131;GO:0030665;GO:0030659;GO:0005829;GO:0000139;GO:0005765;GO:0032588	PF01602;PF02883;PF09066	0	0.14	0.15	0.04	-0.02	0	0.19	-0.09	0.09	-0.06	0	0.32	0.21	0.07	-0.03
394	1	AP2A1;ADTAA;CLAPA1;AP2A1;ADTAA;CLAPA1	O95782-1;O95782;Q8N9K4;O95782-2;B4DXJ6	_AADLLY(ph)AMCDR_	0	0.15	0.09	-0.11	-0.16	GO:0019886;GO:0007411;GO:0006897;GO:0007173;GO:0006895;GO:0006886;GO:0042059;GO:0048011;GO:0050690;GO:0007268;GO:0016032	GO:0008565	GO:0030122;GO:0016324;GO:0016323;GO:0030130;GO:0005829	PF01602;PF02296;PF02883	0	-	-	-	-	0	0.15	0.09	-0.11	-0.16	0	-	-	-	-
276	1	AP2B1;ADTB2;CLAPB1;AP2B1;ADTB2;CLAPB1;AP2B1;hCG_1992160	P63010-2;P63010;A8K0G3;A8K916;B4DWG4;B4E261;Q68DI0;Q96EL6;P63010-1;Q7Z451	_DSDY(ph)YNM(ox)LLK_	0	0.15	0.12	-0.1	-0.08	GO:0019886;GO:0007411;GO:0048268;GO:0007173;GO:0006886;GO:0042059;GO:0048011;GO:0050690;GO:0007268;GO:0016032	GO:0008565	GO:0030131;GO:0030669;GO:0005905;GO:0005829;GO:0005886;GO:0005802	PF01602;PF02883;PF09066	0	-	-	-	-	0	0.15	0.12	-0.1	-0.08	0	-	-	-	-
277	1	AP2B1;ADTB2;CLAPB1;AP2B1;ADTB2;CLAPB1;AP2B1;hCG_1992160	P63010-2;P63010;A8K0G3;A8K916;B4DWG4;B4E261;Q68DI0;Q96EL6;P63010-1;Q7Z451	_DSDYY(ph)NM(ox)LLK_	0	0.0405544	-0.05	-0.0535	0.03	GO:0019886;GO:0007411;GO:0048268;GO:0007173;GO:0006886;GO:0042059;GO:0048011;GO:0050690;GO:0007268;GO:0016032	GO:0008565	GO:0030131;GO:0030669;GO:0005905;GO:0005829;GO:0005886;GO:0005802	PF01602;PF02883;PF09066	0	-	-	-	-	0	0.08	-0.05	0.01	0.03	0	0	-	-0.12	-
365	1	AP3D1;PRO0039;AP3D1;PRO0039;AP3D1;PRO0039;AP3D1;PRO0039;AP3D1;PRO0039	O14617-5;O14617;O14617-1;Q6PK82;O14617-2;O14617-4;O14617-3;B0AZV8;B3KSV6;Q9UEA9;Q9UEB0	_ALDLLY(ph)GMVSK_	0	0.161247	0.194189	0.235	-0.128753	GO:0008089;GO:0048490;GO:0048007;GO:0006726;GO:0006886;GO:0051138;GO:0033365;GO:0061088;GO:0048499	GO:0008565;GO:0005215	GO:0010008;GO:0005794;GO:0000139;GO:0030117;GO:0043195	PF01602;PF06375	0	-	-	-	-	0	0.1	0.08	0.25	-0.19	0	0.22	0.3	0.22	-0.07
340	1	APBB1IP;PREL1;RARP1;RIAM;RAPH1;ALS2CR18;ALS2CR9;KIAA1681;LPD;PREL2;RMO1;RAPH1;ALS2CR18;ALS2CR9;KIAA1681;LPD;PREL2;RMO1;RAPH1;ALS2CR18;ALS2CR9;KIAA1681;LPD;PREL2;RMO1;RAPH1;ALS2CR18;ALS2CR9;KIAA1681;LPD;PREL2;RMO1;RAPH1;ALS2CR18;ALS2CR9;KIAA1681;LPD;PREL2;	Q7Z5R6;B4E100;C9K0J5;Q70E73-10;Q70E73;Q70E73-6;Q70E73-9;Q70E73-3;Q70E73-4;Q70E73-7;Q70E73-8;Q70E73-2;C9J164;Q70E73-5	_ASGIY(ph)YVPK_	0	0.495425	0.318094	0.0854	0.0601622	GO:0030168;GO:0007165	GO:0005543	GO:0005856;GO:0005829;GO:0005925;GO:0030027;GO:0005886	PF00169;PF00788	0	0.46	0.57	0.12	0.09	0	0.53	0.07	0.05	0.05	0	-	0.27	-	0.04
522	1	APPL1;APPL;DIP13A;KIAA1428	Q9UKG1;B4DQX8	_SDDHPDVVY(ph)ETMR_	0	0.28	0.07	0.09	0.07	GO:0006915;GO:0007049;GO:0008283;GO:0008286;GO:0042981;GO:0090003;GO:0046324	GO:0005543	GO:0005829;GO:0031901;GO:0010008;GO:0005634;GO:0012506	PF00640	0	-	-	-	-	0	0.28	0.07	0.09	0.07	0	-	-	-	-
42	1	ARAF;ARAF;ARAF1;PKS;PKS2;ARAF;ARAF1;RP1-230G1.1-005	B4DV85;Q96II5;P10398;B4DMG5;Q59HC8;Q5H9B2	_DGMSVY(ph)DSLDK_	0	-0.26	0.17	-0.19	0.32		GO:0005524;GO:0004674		PF07714	0	-	-	-	-	0	-0.26	0.17	-0.19	0.32	0	-	-	-	-
975	1	ARAP1;CENTD2;KIAA0782;ARAP1;CENTD2;KIAA0782;ARAP1;CENTD2;KIAA0782;ARAP1;CENTD2;KIAA0782;ARAP1;CENTD2;KIAA0782;ARAP1;CENTD2;KIAA0782	Q96P48-6;Q96P48;Q96P48-3;B7ZMI2;Q96P48-1;Q96P48-4;Q96P48-2;Q96P48-5;B2RTS2;C9J823	_AAASM(ox)GDTLSEQQLGDSDIPVIVY(ph)R_	0	-0.23	-0.14	-0.23	-0.68	GO:0030037;GO:0051497;GO:0043089;GO:0051491;GO:0032312;GO:0008360;GO:0051270;GO:0007264	GO:0008060;GO:0005547;GO:0005100;GO:0008270	GO:0005829;GO:0005794;GO:0032580;GO:0005886	PF01412;PF00169;PF00788;PF00620;PF00536	0	-	-	-	-	0	-0.23	-0.14	-0.23	-0.68	0	-	-	-	-
77	1	ARAP2;CENTD1;KIAA0580	Q8WZ64;A7E2A5;Q2M2Z8	_MQDIPIY(ph)ANVHK_	0	0.179429	0.422509	0.33	-0.102081	GO:0043547;GO:0032312;GO:0051056;GO:0007264	GO:0008060;GO:0005547;GO:0008270	GO:0005829	PF01412;PF00169;PF00788;PF00620;PF00536	0	0.23	0.68	0.19	-0.56	0	0.05	0.16	0.1	-0.99	0	0.25	0.38	0.64	0.69
145	1	ARD1A;ARD1;TE2;ARD1A;ARD1B;ARD2;ARD1A	P41227;A6NM98;B4DFG1;B7Z9N2;Q6P4J0;Q9BSU3;A8MWP7;C9JW55;C9JN83	_YYADGEDAY(ph)AMKR_	0	0.221247	0.309516	-0.0259	-0.0994456	GO:0006323;GO:0006475;GO:0006474	GO:0008080;GO:0004596	GO:0005737;GO:0005634	PF00583	0	0.28	0.09	-0.28	-0.06	0	0.16	0.5	0.19	-0.14	0	-	-	-	-
278	1	ARFGAP2;ARFGAP2;ZNF289;Nbla10535	A8MXL3;Q8N6H7;B4DX29;B3KV00;B4E327;B7Z9M7	_LAY(ph)QELQIDR_	0	1.04182	0.29	1.16	1.22					0	1.44	-	1.46	-	0	0.49	0.29	0.77	1.22	0	-	-	-	-
445	1	ARFGAP2;ARFGAP2;ZNF289;Nbla10535	A8MXL3;Q8N6H7;B4DX29;B3KV00;B4E327;B7Z9M7	_EVDAEY(ph)EAR_	0	-0.69	-0.447783	-0.01	0.128126					0	-	-	-	-	0	-0.69	-0.37	-0.01	0.22	0	-	-0.53	-	0.03
432	1	ARFGAP3;ARFGAP1;ARFGAP3;AL049757.1-003;ARFGAP3;AL049757.1-005	Q9NP61;B0QYV8;B7Z4Q0;B7Z6L2;B0QYV7;C9JZR4	_AISSDMY(ph)FGR_	0	-0.12	-0.01	1.23	1.66	GO:0006886;GO:0009306;GO:0032312;GO:0016192	GO:0008060;GO:0008565;GO:0008270	GO:0005829;GO:0005794;GO:0000139	PF01412	0	-0.12	-0.01	1.23	1.66	0	-		-		0	-	-	-	-
64	1	ARHGAP1;CDC42GAP;RHOGAP1	B4DPZ4;Q07960	_WDDPY(ph)YDIAR_	0	-0.64669	-0.740595	-0.336	0.735286	GO:0007165		GO:0005622	PF00620	0	-0.5	-0.68	0.02	1.36	0	-0.81	-0.68	-0.81	0.84	0	-	-0.87	-	-0.65
371	0.96	ARHGAP26;GRAF;KIAA0621;OPHN1L;ARHGAP26;GRAF;KIAA0621;OPHN1L	Q9UNA1-1;Q9UNA1;Q9UNA1-2;B4DQA2;Q9HBW4;C9J6V4	_LWM(ox)EAM(ox)DGREPVY(ph)NSNK_	0	-0.38	0.18	-0.72	-0.31	GO:0030036;GO:0046847;GO:0007399;GO:0007264	GO:0005543;GO:0005100	GO:0005856;GO:0005829;GO:0005925	PF08397;PF00620;PF00018	0	-	-	-	-	0	-0.38	0.18	-0.72	-0.31	0	-	-	-	-
228	1	ARHGAP27;CAMGAP1;PP905;ARHGAP27;CAMGAP1;PP905	Q6ZUM4-1;Q6ZUM4;B7Z6T0;C9JRF3;C9JTF3;Q6ZUM4-3	_PPEPVY(ph)ANIERQPR_	0	0.29	0.43	-0.05	-0.27	GO:0043089;GO:0006898;GO:0007165;GO:0015991;GO:0006879;GO:0008286;GO:0051701;GO:0090382;GO:0015992;GO:0033572;GO:0055085	GO:0005543;GO:0030675;GO:0017124;GO:0008553;GO:0046961	GO:0005737;GO:0005622;GO:0016020;GO:0016324;GO:0005829;GO:0005768;GO:0005902;GO:0005739;GO:0016469;GO:0033178	PF00169;PF00620;PF00397;PF01991	0	0.29	0.43	-0.05	-0.27	0	-		-		0	-	-	-	-
528	1	ARHGEF2;KIAA0651;LFP40;ARHGEF2;RP11-336K24.3-004;ARHGEF2;KIAA0651;LFP40;ARHGEF2;KIAA0651;LFP40	Q92974-2;Q92974;B7Z977;Q5VY93;Q92974-1;Q92974-3;B4DJ49	_ELLSNVDEGIY(ph)QLEK_	0	0.172195	0.263969	1.06	1.97882	GO:0007015;GO:0006915;GO:0051301;GO:0000902;GO:0071474;GO:0071356;GO:0000132;GO:0006886;GO:0007067;GO:0043066;GO:0007026;GO:0060547;GO:0050768;GO:0048011;GO:0051092;GO:0042127;GO:0035023;GO:0007264	GO:0008017;GO:0005543;GO:0048365;GO:0030676;GO:0008134;GO:0008270	GO:0005829;GO:0043198;GO:0005794;GO:0005874;GO:0043025;GO:0032587;GO:0005819;GO:0005923	PF00169;PF00621	0	0.27	0.68	1.71	2.46	0	0.44	0.02	0.99	2.36	0	-0.29	-0.02	0.02	0.25
188	1	ARHGEF6;COOL2;KIAA0006;PIXA;ARHGEF6;COOL2;KIAA0006;PIXA	Q15052-1;Q15052;B7Z3C7;Q15052-2;B1AL37;B7Z667;Q8N4Q3	_GDIIY(ph)VTR_	0	-0.192509	-0.18	-0.528	-0.47	GO:0006915;GO:0034329;GO:0007254;GO:0030032;GO:0048011;GO:0035023;GO:0051056;GO:0007264	GO:0005096;GO:0005543;GO:0005089	GO:0005829;GO:0030027	PF00307;PF00169;PF00621;PF07653	0	-	-	-	-	0	-0.66		-0.97		0	0.16	-0.18	-0.19	-0.47
47	1	ARPC3;ARPC3;ARC21	A8MYY8;O15145;B2R4D5;Q2LE71;B4DM63;C9JZD1	_DTDIVDEAIY(ph)YFK_	0	0.133341	-0.0366366	0.126	0.0406507					0	0.14	0.03	0.08	0	0	0.13	0.08	0.04	0.02	0	0.13	-0.24	0.25	0.1
48	1	ARPC3;ARPC3;ARC21	A8MYY8;O15145;B2R4D5;Q2LE71;B4DM63;C9JZD1	_DTDIVDEAIYY(ph)FK_	0	0.28	0.127887	-0.01	0.0606507					0	0.28	0.08	-0.01	0.02	0	-	0.09	-	0.04	0	-	0.21	-	0.12
48	1	ARRB2;ARB2;ARR2;ARRB2;ARB2;ARR2	B4DLW0;P32121-3;P32121;P32121-1;A8K4I6;Q59EM5	_VDPVDGVVLVDPDY(ph)LK_	0	0.168139	0.16	-0.045	-0.044922					0	-	-	-	-	0	0.35	0.16	-0.04	-0.06	0	-0.04	0.16	-0.05	-0.03
1
