# Supplementary material for: Phosphorylation Site Dynamics of Early T-cell Receptor Signaling
Source: PLoS One. 2014 Aug 22;9(8):e104240. doi: 10.1371/journal.pone.0104240 (PMC4141737; doi:10.1371/journal.pone.0104240)
Supplement: File S1 — This Zip file combines Tables S1 and S2 (Excel spreadsheets) and Files A and B (plain-text files). Table S1 in File S1. Proteomic data. This Excel spreadsheet provides a listing time courses and residue numbers of phosphopeptides detected in each of three LC-MS/MS experiments. Table S2 in File S1. Parameter estimates. This Excel spreadsheet provides a listing parameter estimates used in the model for TCR signaling. File A in File S1. Executable model specification. This plain-text file provides an executable model specification, which can be processed by BioNetGen. The filename extension should be changed to “.bngl” for processing by BioNetGen. File B in File S1. Simulation protocol. This plain-text file provides a definition of a simulation protocol, which can be processed by NFsim. The filename extension should be changed to “.rnf” for processing by NFsim. (ZIP) [file pone.0104240.s001.zip › FileS1/TableS2.xlsx]

## Sheet: Parameter estimates
This spreadsheet summarizes information about parameters in the model, including values and units. Parameters fall into six categories on the basis of their origins, and these categories are described at the end of the table in footnotes.
Name of Parameter	Type of interaction	Interacting proteins	Value	Units	Hyperlinked PMIDs	Category	Notes
KD_LckCd28	SH3/PRS equilibrium dissociation constant	LCK, CD28	1.44e-06	M	PMID: 10657980	B	Dissociation constants for SH3/PRS interactions are typically within the 1-100 micromolar range.
kfLckCd28	SH3/PRS association	LCK, CD28	25000000	/M/s		F
krLckCd28	SH3/PRS dissociation	LCK, CD28	36	/s		P	Derived from KD_LckCd28 and krLckCd28
kfItkCd28	SH3/PRS association	ITK, CD28	25000000	/M/s		S	Assumed to be same as kfLckCd28
krItkCd28	SH3/PRS association	ITK, CD28	0.002	/s		S	ITK can be recruited by binding to CD28 via its SH3 domain and interacting with phosphoinositides via its PH domain. As a simplification to maintain ITK at the membrane, we assume a slow off-rate for the CD28 interaction.
act	Modest enhancement of activity upon activation of an enzyme	LCK	2	unitless	PMID:12646643	M	Faeder et al. (PMID: 12646643) took the kinase Syk to double in enzymatic activity upon phosphorylation of activation loop.
kpLckLck1	Phosphorylation rate constant	LCK, LCK	10	/s	PMID: 12755691	B	We consider the same range as reported for LCK phosphorylation of ITAMs
kpLckLck2	Phosphorylation rate constant	LCK, LCK	20	/s		S	Rate constant for phosphorylation by activated LCK, kpLckLck2 = act*kpLckLck1
kpLckItk1	Phosphorylation rate constant	LCK, ITK	3	/s	PMID: 12755691	B	We consider the same range as reported for LCK phosphorylation of ITAMs
kpLckItk2	Phosphorylation rate constant	LCK, ITK	6	/s		S	Rate constant for phosphorylation by activated LCK, kpLckItk2 = act*kpLckItk1
kpLckTcrz1	Phosphorylation rate constant	LCK, TCR zeta Y111	2	/s	PMID: 12755691	B	Housden et al. (PMID: 12755691) reported kcat's in the range of 2.3 +/- 0.7 to 98 +/- 16.8 /s for Lck phosphorylating several TCR ITAM tyrosines
kpLckTcrz2	Phosphorylation rate constant	LCK, TCR zeta Y123	2	/s	PMID: 12755691	S	Assumed to be the same as kpLckTcrz1
kpLckCd3e1	Phosphorylation rate constant	LCK, CD3E Y188	2	/s	PMID: 12755691	S	Assumed to be the same as kpLckTcrz1
kpLckCd3e2	Phosphorylation rate constant	LCK, CD3R Y199	2	/s	PMID: 12755691	S	Assumed to be the same as kpLckTcrz1
kpLckCd3g	Phosphorylation rate constant	LCK, CD3G Y160	6	/s	PMID: 12755691	S	Assumed to be the same as kpLckItk1
kpLckCd3d	Phosphorylation rate constant	LCK, CD3G Y160	6	/s	PMID: 12755691	S	Assumed to be the same as kpLckItk1
KD_ZapTcr	SH2/pY equilibrium dissociation constant	ZAP70, TCR	5.55556e-09	M	PMID: 9422724	E	Apparent KD for ZAP70's tandom SH2 domains binding to TCR ITAM 2
kfZapTcr	SH2/pY association	ZAP70, TCR zeta	45000000	/M/s		P	Derived from KD_ZapTcr and krZapTcr
krZapTcr	SH2/pY dissociation	ZAP70, TCR zeta	0.25	/s		F
kfZapCd3e	SH2/pY association	ZAP70, CD3 epsilon	45000000	/M/s		S	Assumed to be same as kfZapTcr
krZapCd3e	SH2/pY dissociation	ZAP70, CD3 epsilon	2.5	/s	PMID: 7528772	B	Isakov et al. show that ZAP70 binds with moderately higher affinity to zeta ITAM 2 than to the CD3E ITAM. We capture this difference in affinity with a ten-fold higher off-rate constant for ZAP70-CD3E binding
kpLckZap	Phosphorylation rate constant	LCK, ZAP70	6	/s	PMID: 12755691	B	We consider the same range of kcat/KM values as reported for LCK phosphorylation of ITAMs and we assume a reaction volume with radius 1 to 10 nm
kfPtpTcr	SH2/pY association	PTPN6, TCR	45000000	/M/s		S	Assumed to be same as kfZapTcr
krPtpTcr	SH2/pY dissociation	PTPN6, TCR	0.25	/s		S	Assumed to be same as krZapTcr
kdpLck192	Dephosphorylation rate constant	PTPN6, LCK	7	/s	PMID: 21291263	B	kcat's were reported in the range 1.7 to 66 /s
kdpLck394	Dephosphorylation rate constant	PTPN6, LCK	60	/s	PMID: 21291263	B	kcat's were reported in the range 1.7 to 66 /s
kpLckPtp1	Phosphorylation rate constant	LCK, PTPN6	100	/s	PMID:12646643	M	Faeder et al. (PMID: 12646643) took activity of recruited Lyn kinase to be 100 /s
kpLckPtp2	Phosphorylation rate constant	LCK, PTPN6	200	/s		S	Rate constant for phosphorylation by activated LCK, kpLckPtp2 = act*kpLckPtp1
kfLckPtp	SH2/pY association	LCK, PTPN6	350000	/M/s		F
krLckPtp	SH2/pY dissociation	LCK, PTPN6	0.004	/s		F
kfLckPtp2	SH2/pY association	LCK, PTPN6	34000	/M/s		S	Lower affinity of binding to LCK SH2 when Y192 in LCK is phosphorylated. See Couture et al. (PMID: 8798764)
krLckPtp2	SH2/pY dissociation	LCK, PTPN6	0.04	/s		S	Lower affinity of binding to LCK SH2 when Y192 in LCK is phosphorylated. See Couture et al. (PMID: 8798764)
kfPagCsk	SH2/pY association	PAG, CSK	24000000	/M/s		F
krPagCsk	SH2/pY dissociation	PAG, CSK	10	/s		F
KD_PagLck	SH2/pY equilibrium dissociation constant	PAG, LCK	8.33333e-06	M	PMID: 22973453	B	Hause et al. (PMID: 22973453) report dissociation constants for SH2/pY interactions in the micromolar range
kfPagLck	SH2/pY association	PAG, LCK	12000000	/M/s		P	Derived from KD_PagLck and krPagLck
krPagLck	SH2/pY dissociation	PAG, LCK	100	/s		F
kpLckPag	Phosphorylation rate constant	LCK, PAG	1000	/s	PMID: 22711887	M	Rate constant from Barua et al. (PMID: 22711887) for phosphorylation of PAG by LYN
kpCskLck	Phosphorylation rate constant	CSK, LCK	1000	/s	PMID: 22711887	S	Rate constant from Barua et al. for phosphorylation of LYN by CSK when both are bound to PAG; assumed to be same as kpLckPag
KM_PagPtp	Michaelis constant	PTPN6, PAG1	2.08e-05	M	PMID: 21291263	B	Typical PTPN6 Km's reported are in the range of 3.2 to 780 micromolar
kfPagPtp	Enzyme/substrate assocation	PTPN6, PAG1	8000000	/M/s	PMID: 21291263	P	Derived from KM_PagPtp, krPagPtp and kdpPag
cyt	Scaling for non-recruited enzyme	PTPN6, PAG1	0.1	unitless	PMID: 23361986	B	Represents a ratio of membrane volume to cytoplasmic volume, the factor by which the forward reaction is slowed if PTPN6 is not recruited to the membrane. This quantity is bounded because the membrane is of smaller volume than the cytoplasm.
kfPagPtp_cyt	Enzyme/substrate assocation	PTPN6, PAG1	800000	/M/s	PMID: 23361986	P	kfPagPtp_cyt = cyt*kfPagPtp. See Sekar et al. for a discussion of how compartment volume affects reaction rates
krPagPtp	Enzyme/substrate dissociation	PTPN6, PAG1	100	/s		F
kdpPag	Dephosphorylation rate constant	PTPN6, PAG1	66	/s	PMID: 21291263	B	kcat's were reported in the range 1.7 to 66 /s
KM_Dok1Ptp	Michaelis constant	PTPN6, DOK1	1.54e-05	M	PMID: 21291263	B	Typical PTPN6 Km's reported are in the range of 3.2 to 780 micromolar
kfDok1Ptp	Enzyme/substrate assocation	PTPN6, DOK1	10400000	/M/s		P	Derived from KM_Dok1Ptp, krDok1Ptp, and kdpDok1
krDok1Ptp	Enzyme/substrate dissociation	PTPN6, DOK1	100	/s	PMID: 21291263	S	Assumed to be the same as krPagPtp
kdpDok1	Dephosphorylation rate constant	PTPN6, DOK1	60	/s	PMID: 21291263	S	Assumed to be the same as kdpLck394
kfDok2Ptp	Enzyme/substrate assocation	PTPN6, DOK2	8000000	/M/s	PMID: 21291263	S	Assumed to be the same as kfPagPtp
krDok2Ptp	Enzyme/substrate dissociation	PTPN6, DOK2	100	/s	PMID: 21291263	S	Assumed to be the same as krPagPtp
kdpDok2	Dephosphorylation rate constant	PTPN6, DOK2	60	/s	PMID: 21291263	S	Assumed to be the same as kdpLck394
kfTcrFyn	Unique domain association	FYN, TCR	300000	/M/s		F
krTcrFyn	Unique domain dissociation	FYN, TCR	1	/s		F
kfWasNck	SH3/PRS association	WAS, NCK	240000	/M/s	PMID: 11240126	E	Tu et al. present kinetic characterization of NCK2 SH3 domains binding to a PRS-containing protein
krWasNck	SH3/PRS dissociation	WAS, NCK	0.074	/s	PMID: 11240126	E	Tu et al. (PMID: 11240126) present kinetic characterization of NCK2 SH3 domains binding to a PRS-containing protein
KD_TcrNck	SH3/PRS equilibrium dissociation constant	NCK, TCR	4.11e-05	M	PMID: 18555270	E	Dissociation constant for N-termianl SH3 domain of NCK binding a segment of CD3E containing the PRS
kfTcrNck	SH3/PRS association	NCK, TCR	1800	/M/s		P	Derived from KD_NckTcr and krNckTcr
krTcrNck	SH3/PRS dissociation	NCK, TCR	0.074	/s	PMID: 11240126	S	Assumed to be the same as krWasNck
kpWas	Phosphorylation	FYN, WAS	35	/s	PMID: 16293614	B	Torres et al. (PMID: 16293614) reported 51 /s as the kcat for WAS phosphorylation by LCK in absence of WAS autoinhibition, and decreased efficiency in presence of autoinhibition. We assume some autoinhibition is present and/or the kinase (FYN) is not saturated.
KM_ZapLat132	Michaelis constant	ZAP70, LAT	3.19e-05	M	PMID: 7796910	B	Reported Km's for Syk (closely related to ZAP70) are in the range of 3-1500 micromolar
kfZapLat132	Enzyme/substrate assocation	ZAP70, LAT	7200000	/M/s		F
kfZapLat191	Enzyme/substrate assocation	ZAP70, LAT	21600000	/M/s	PMID: 16081816	B	Houtman et al. show that LAT Y191 is phosphorylated ahead of LAT Y132. To capture this difference, we assume ZAP70 has preference of LAT Y191.
krZapLat	Enzyme/substrate dissociation	ZAP70, LAT	30	/s		P	Derived from KM_ZapLat132, and kfZapLat132, and kpZapLat2
kpZapLat2	Phosphorylation rate constant	ZAP70, LAT	200	/s	PMID:12646643	M	Activity of activated Syk kinase.
KD_PlcgLat	SH2/pY equilibrium dissociation constant	PLCG1, LAT	6.2e-08	M	PMID: 15065860	E	Affinity of PLCG1 SH2 for LAT pY132
kfPlcgLat	SH2/pY association	PLCG1, LAT	16100000	/M/s		P	Derived from KD_PlcgLat and krPplcgLat
krPlcgLat	SH2/pY dissociation	PLCG1, LAT	1	/s		F
KD_LatGrap	SH2/pY equilibrium dissociation constant	LAT, GRAP2	1.52e-07	M	PMID: 15065860	E	KD for GRAP2 binding to LAT pY191
kfLatGrap	SH2/pY association	LAT, GRAP2	6600000	/M/s		P	Derived from KD_LatGrap and krLatGrap
krLatGrap	SH2/pY dissociation	LAT, GRAP2	1	/s		S	Assumed to be same as krPlcgLat
KD_NckLcp	SH2/pY equilibrium dissociation constant	NCK, LCP2	8e-07	M	PMID: 20562827	E
kfNckLcp	SH2/pY association	NCK, LCP2	1190000	/M/s		P	Derived from KD_NckLcp and kfNckLcp
krNckLcp	SH2/pY dissociation	NCK, LCP2	1	/s		S	Assumed to be same as krPlcgLat
kfGrapLcp	SH3 association	GRAP2, LCP2	9500000	/a	PMID: 17235283	E	Forward rate constant for GRAP2 binding an LCP2 peptide including the RxxK motif
krGrapLcp	SH3 dissociation	GRAP2, LCP2	0.06	/s	PMID: 17235283	E	Reverse rate constant for GRAP2 binding an LCP2 peptide including the RxxK motif
kpZapLcp2	Phosphorylation rate constant	ZAP70, LCP2	200	/s	PMID:12646643	S	Assumed to be same as kpZapLat2
kfWasFyn	Enzyme/substrate assocation	FYN, WAS	21600000	/M/s		S	Assumed to be same as kfZapLat191
krWasFyn	Enzyme/substrate dissociation	FYN, WAS	30	/s		S	Assumed to be same as krZapLat
KD_PlcgLcp	SH3/PRS equilibrium dissociation constant	PLCG1,LCP2	6.31579e-09	M		S	Assumed to be same as dissociation constant for GRAP2-LCP interaction
kfPlcgLcp	SH3/PRS	PLCG1, LAT	95000000	/M/s		P	Derived from KD_PlcgLat and krPplcgLat
krPlcgLcp	SH3/PRS dissociation	PLCG1, LAT	0.6	/s		S	Assumed to be same krGrapLcp x 10
kfLcpItk	SH2/pY association	LCP2, ITK	1190000	/M/s		S	Assumed to be same as kfNckLcp
krLcpItk	SH2/pY dissociation	LCP2, ITK	0.1	/s		F
kfZapLcp	Enzyme/substrate assocation	ZAP70, LCP2	144000000	/M/s		F
krZapLcp	Enzyme/substrate dissociation	ZAP70, LCP2	3	/s		F
kpPlcg	Phosphorylation rate constant	ITK, PLCG1	1000	/s		S	Phosphorylation when ITK and PLCG1 are colocalized on LCP2. The ITK SH2 domain helps maintain ITK activity (PMID: 17425330). Rate constant assumed to be same as kpLckPag.
Proteintot	Protein copy number	n/a	200000	copies/cell	PMID: 10648627	E	For Jurkat T cells, Denny et al. (PMID: 10648627) estimated LCK to be present at 160,000-200,000 copies per cell. For simplicity we assume that all cytosolic proteins are expressed at 200,000 copies per cell, which corresponds to a concetration of ~0.33 micromolar (assuming a cytoplasmic volume of 1 pL). Thus, any differences in copy numbers are subsumed in forward rate constants.
TCRtot	Protein copy number	n/a	100000	copies/cell		B	As reported in Bartelt et al. (PMID: 19412549), Jurkat E6.1 cells, which were used in our experiments, express abundant levels of TCR and do not respond to cross-linking of CD28 alone, suggesting that CD28 is expressed at a lower level. Data of Marano et al. and Acuto et al. (PMIDs 2787352 and 14647476) suggest that the expression levels of these receptors are on the order 10,000 to 100,000 copie…
CD28tot	Protein copy number	n/a	10000	copies/cell		B	See note on TCRtot above.
Ligtot	Ligand number	n/a	80700	ligands/cell		S	Antibodies were present at 4 micrograms/mL. With a cell density of 9.7e10 cells/mL and assuming the antibodies' molecular weight is 150 kDA, there were 1.65e5 antibodies/cell. We model the pre-crosslinked antibodies as virtual ligands whose concentration is somewhat lower than the total antibody concentration because formation of crosslinked antibody complexes is dependent on their affinities.
kfl	Ligand-receptor association	Ligand, CD28 or TCR	745000	/M/s	PMID: 333271	B	In range of forward rate constants for antibody-hapten interactions given in Pecht & Lancet (PMID: 333271)
kfl_m	Ligand-receptor association	Ligand, CD28 or TCR	74500000	/M/s		S	We assume a 100-fold enhancement in the forward rate constant upon tethering of a ligand to the cell surface
krl	Ligand-receptor dissociation	Ligand, CD28 or TCR	0.002	/s	PMID: 333271	B	In range of reverse rate constants for antibody-hapten interactions given in Pecht & Lancet (PMID: 333271)
kp1	Nonspecific phosphorylation	n/a	0.005	/s		F
kp2	Nonspecific phosphorylation	n/a	0.01	/s		F
kp3	Nonspecific phosphorylation	n/a	0.05	/s		F
kp4	Nonspecific phosphorylation	n/a	0.002	/s		F
kdp1	Nonspecific dephosphorylation	n/a	10	/s		F
kdp2	Nonspecific dephosphorylation	n/a	1	/s	PMID: 22711887	M
kdp3	Nonspecific dephosphorylation	n/a	0.01	/s		F
kdp4	Nonspecific dephosphorylation	n/a	2	/s		F
kdp5	Nonspecific dephosphorylation	n/a	0.03	/s		F
Footnotes
B = bounded by values reported in the literature (allowed to vary in fitting procedure between lower and upper bounds)
F = free (allowed to vary in fitting procedure with only a positivity constraint)
E = determined in an experimental study
M = determined in a modeling study
P = determined by physical constraints
S = constrained by simplifying assumptions
Category	Number of Parameters	Fraction of total
E	10	0.0970874
M	5	0.0485437
B	20	0.194175
F	23	0.223301
P	12	0.116505
S	33	0.320388
Total parameters	103	1
Total fixed	15	0.145631
Total adjusted	43	0.417476
Total constrained	45	0.436893
Total unique parameters	70
Total data points	80
Summary of categories of parameter estimates
A subset of parameters were fixed at values reported in the literature for either that specific interaction, or a similar interaction. Literature values originated from either experimental studies aimed at quantification of parameters, or estimates in modeling studies. A second subset of parameters were constrained, i.e., not adjusted directly. These constraints were either imposed by simplifying…
